# Supplementary material for: Poly[diaqua­tetra-μ-seleno­cyanato-cadmium(II)dipotassium(I)]
Source: Acta Crystallogr Sect E Struct Rep Online. 2010 Sep 8;66(Pt 10):i70–1. doi: 10.1107/S1600536810034938 (PMC2983348; doi:10.1107/S1600536810034938)
Supplement: Supplementary file 1 [file e-66-00i70-sup1.cif]

##############################################################################
###                                                                        ###
###        Electronic paper (Acta Crystallographica Section E)             ###
###                                                                        ###
##############################################################################
#                                                                            #
# This CIF contains the data in a paper accepted for publication in Acta     #
# Crystallographica Section E. It conforms to the requirements of Notes      #
# for Authors for Section E, and has been peer reviewed under the auspices   #
# of the IUCr Commission on Journals.                                        #
#                                                                            #
# Full details of the Crystallographic Information File format               #
# are given in the paper "The Crystallographic Information File (CIF):       #
# a New Standard Archive File for Crystallography" by S. R. Hall, F. H.      #
# Allen and I. D. Brown [Acta Cryst. (1991), A47, 655-685].                  #
#                                                                            #
# The current version of the core CIF dictionary is obtainable from          #
# ftp://ftp.iucr.org/pub/cif_core.dic. The current version number is 2.4.    #
#                                                                            #
# Software is freely available for graphical display of the structure(s) in  #
# this CIF.  For information consult the CIF home page http://www.iucr.org/  #
# cif/home.html                                                              #
#                                                                            #
# This file may be used for bona fide research purposes within the           #
# scientific community so long as proper attribution is given to the journal # 
# article from which it was obtained.                                        #
#                                                                            #
##############################################################################
                                             
data_I
_audit_creation_method     SHELXL-97
_chemical_name_systematic
;
Poly[diaquatetra-\m-selenocyanato-cadmium(II)dipotassium(I)]
;
_chemical_name_common     ?
_chemical_formula_moiety     'C4 H4 Cd K2 N4 O2 Se4'
_chemical_formula_sum     'C4 H4 Cd K2 N4 O2 Se4'
_chemical_formula_iupac     '[Cd K2 (N C Se)4 (H2 O)2]'
_chemical_formula_weight     646.55
_chemical_melting_point     ?
_symmetry_cell_setting     monoclinic
_symmetry_space_group_name_H-M     'C 2/c'
_symmetry_space_group_name_Hall     '-C 2yc'
loop_
    _symmetry_equiv_pos_as_xyz
    'x, y, z'
    '-x, y, -z+1/2'
    'x+1/2, y+1/2, z'
    '-x+1/2, y+1/2, -z+1/2'
    '-x, -y, -z'
    'x, -y, z-1/2'
    '-x+1/2, -y+1/2, -z'
    'x+1/2, -y+1/2, z-1/2'
_cell_length_a     21.574(3)
_cell_length_b     4.4055(4)
_cell_length_c     17.9316(19)
_cell_angle_alpha     90.00
_cell_angle_beta     112.454(13)
_cell_angle_gamma     90.00
_cell_volume     1575.1(3)
_cell_formula_units_Z     4
_cell_measurement_reflns_used     4533
_cell_measurement_theta_min     2.5
_cell_measurement_theta_max     27.5
_cell_measurement_temperature     170(2)
_exptl_crystal_description     block
_exptl_crystal_colour     colourless
_exptl_crystal_size_max     0.05
_exptl_crystal_size_mid     0.04
_exptl_crystal_size_min     0.03
_exptl_crystal_density_diffrn     2.726
_exptl_crystal_density_meas     ?
_exptl_crystal_density_method     'not measured'
_exptl_crystal_F_000     1176
_exptl_absorpt_coefficient_mu     11.151
_exptl_absorpt_correction_type     numerical
_exptl_absorpt_process_details     '(X-SHAPE and X-RED32; Stoe & Cie, 2008)'
_exptl_absorpt_correction_T_min     0.588
_exptl_absorpt_correction_T_max     0.713
_exptl_special_details
;
;
_diffrn_ambient_temperature     170(2)
_diffrn_radiation_type     MoK\a
_diffrn_radiation_wavelength     0.71073
_diffrn_radiation_source     'fine-focus sealed tube'
_diffrn_radiation_monochromator     graphite
_diffrn_measurement_device_type     'Stoe IPDS-1'
_diffrn_measurement_method     '\f Scans'
_diffrn_detector_area_resol_mean     ?
_diffrn_reflns_number     4687
_diffrn_reflns_av_R_equivalents     0.0570
_diffrn_reflns_av_sigmaI/netI     0.0515
_diffrn_reflns_theta_min     2.46
_diffrn_reflns_theta_max     27.50
_diffrn_reflns_theta_full     27.50
_diffrn_measured_fraction_theta_max     0.988
_diffrn_measured_fraction_theta_full     0.988
_diffrn_reflns_limit_h_min     -28
_diffrn_reflns_limit_h_max     26
_diffrn_reflns_limit_k_min     -5
_diffrn_reflns_limit_k_max     4
_diffrn_reflns_limit_l_min     -23
_diffrn_reflns_limit_l_max     23
_diffrn_standards_number     0
_diffrn_standards_interval_count     ?
_diffrn_standards_interval_time     0
_diffrn_standards_decay_%     0
_refine_special_details
;
Refinement of <i>F</i>^2^ against ALL reflections. The weighted <i>R</i>-factor
<i>wR</i> and goodness of fit <i>S</i> are based on <i>F</i>^2^, conventional
<i>R</i>-factors <i>R</i> are based on <i>F</i>, with <i>F</i> set to zero for
negative <i>F</i>^2^. The threshold expression of <i>F</i>^2^ >
\s(<i>F</i>^2^) is used only for calculating <i>R</i>-factors(gt) <i>etc</i>.
and is not relevant to the choice of reflections for refinement.
<i>R</i>-factors based on <i>F</i>^2^ are statistically about twice as large
as those based on <i>F</i>, and <i>R</i>- factors based on ALL data will be
even larger.
;
_reflns_number_total     1800
_reflns_number_gt     1355
_reflns_threshold_expression     I>2\s(I)
_refine_ls_structure_factor_coef     Fsqd
_refine_ls_matrix_type     full
_refine_ls_R_factor_all     0.0588
_refine_ls_R_factor_gt     0.0373
_refine_ls_wR_factor_gt     0.0827
_refine_ls_wR_factor_ref     0.0904
_refine_ls_goodness_of_fit_ref     0.998
_refine_ls_restrained_S_all     0.998
_refine_ls_number_reflns     1800
_refine_ls_number_parameters     79
_refine_ls_number_restraints     0
_refine_ls_hydrogen_treatment     constr
_refine_ls_weighting_scheme     calc
_refine_ls_weighting_details
         'calc w=1/[\s^2^(Fo^2^)+(0.0520P)^2^+0.0000P] where P=(Fo^2^+2Fc^2^)/3'
_atom_sites_solution_hydrogens     geom
_atom_sites_solution_primary     direct
_atom_sites_solution_secondary     difmap
_refine_ls_shift/su_max     0.001
_refine_ls_shift/su_mean     0.000
_refine_diff_density_max     0.903
_refine_diff_density_min     -0.939
_refine_ls_extinction_method     'SHELXL97 (Sheldrick, 2008)'
_refine_ls_extinction_coef     0.00083(16)
_refine_ls_extinction_expression
                                  'Fc^*^=kFc[1+0.001xFc^2^\l^3^/sin(2\q)]^-1/4^'
loop_
    _atom_type_symbol
    _atom_type_description
    _atom_type_scat_dispersion_real
    _atom_type_scat_dispersion_imag
    _atom_type_scat_source
    'C' 'C' 0.0033 0.0016
                         'International Tables Vol C Tables 4.2.6.8 and 6.1.1.4'
    'H' 'H' 0.0000 0.0000
                         'International Tables Vol C Tables 4.2.6.8 and 6.1.1.4'
    'N' 'N' 0.0061 0.0033
                         'International Tables Vol C Tables 4.2.6.8 and 6.1.1.4'
    'O' 'O' 0.0106 0.0060
                         'International Tables Vol C Tables 4.2.6.8 and 6.1.1.4'
    'Se' 'Se' -0.0929 2.2259
                         'International Tables Vol C Tables 4.2.6.8 and 6.1.1.4'
    'Cd' 'Cd' -0.8075 1.2024
                         'International Tables Vol C Tables 4.2.6.8 and 6.1.1.4'
    'K' 'K' 0.2009 0.2494
                         'International Tables Vol C Tables 4.2.6.8 and 6.1.1.4'
_computing_data_collection     'X-AREA (Stoe & Cie, 2008)'
_computing_cell_refinement     'X-AREA (Stoe & Cie, 2008)'
_computing_data_reduction     'X-AREA (Stoe & Cie, 2008)'
_computing_structure_solution     'SHELXS97 (Sheldrick, 2008)'
_computing_structure_refinement     'SHELXL97 (Sheldrick, 2008)'
_computing_molecular_graphics     'XP in SHELXTL (Sheldrick, 2008)'
_computing_publication_material     'SHELXL97 (Sheldrick, 2008)'
loop_
    _atom_site_type_symbol
    _atom_site_label
    _atom_site_fract_x
    _atom_site_fract_y
    _atom_site_fract_z
    _atom_site_U_iso_or_equiv
    _atom_site_adp_type
    _atom_site_calc_flag
    _atom_site_refinement_flags
    _atom_site_occupancy
    _atom_site_disorder_assembly
    _atom_site_disorder_group
    Cd Cd1 0.5000 0.53865(16) 0.7500 0.02159(19) Uani d S 1 . .
    Se Se1 0.39046(3) 0.19271(15) 0.71167(3) 0.02260(18) Uani d . 1 . .
    C C1 0.3440(3) 0.3582(16) 0.6125(4) 0.0257(13) Uani d . 1 . .
    N N1 0.3131(3) 0.4620(16) 0.5497(3) 0.0320(13) Uani d . 1 . .
    Se Se2 0.49070(3) 0.85366(16) 0.61994(3) 0.02357(19) Uani d . 1 . .
    C C2 0.5606(4) 0.6741(17) 0.6015(4) 0.0293(15) Uani d . 1 . .
    N N2 0.6047(4) 0.5706(16) 0.5900(4) 0.0381(15) Uani d . 1 . .
    K K1 0.32739(8) 0.9210(4) 0.44900(8) 0.0291(3) Uani d . 1 . .
    O O1 0.2416(3) 0.8171(13) 0.2915(3) 0.0375(12) Uani d . 1 . .
    H H1 0.1999 0.8495 0.2786 0.056 Uiso d R 1 . .
    H H2 0.2463 0.6824 0.2602 0.056 Uiso d R 1 . .
loop_
    _atom_site_aniso_label
    _atom_site_aniso_U_11
    _atom_site_aniso_U_22
    _atom_site_aniso_U_33
    _atom_site_aniso_U_12
    _atom_site_aniso_U_13
    _atom_site_aniso_U_23
    Cd1 0.0190(3) 0.0260(4) 0.0195(3) 0.000 0.0071(2) 0.000
    Se1 0.0206(3) 0.0229(3) 0.0237(3) -0.0014(2) 0.0078(2) 0.0018(2)
    C1 0.022(3) 0.026(4) 0.033(3) -0.006(3) 0.015(3) -0.004(3)
    N1 0.028(3) 0.037(4) 0.028(3) -0.003(3) 0.007(2) 0.002(3)
    Se2 0.0244(3) 0.0258(4) 0.0208(3) 0.0022(3) 0.0089(2) 0.0020(2)
    C2 0.038(4) 0.029(4) 0.022(3) -0.004(3) 0.013(3) -0.002(3)
    N2 0.047(4) 0.033(4) 0.048(3) 0.008(3) 0.033(3) 0.002(3)
    K1 0.0348(8) 0.0263(8) 0.0292(7) 0.0001(6) 0.0155(6) -0.0005(6)
    O1 0.032(3) 0.042(3) 0.039(3) -0.007(3) 0.015(2) -0.008(2)
_geom_special_details
;
All e.s.d.'s (except the e.s.d. in the dihedral angle between two l.s. planes)
are estimated using the full covariance matrix. The cell e.s.d.'s are taken
into account individually in the estimation of e.s.d.'s in distances, angles
and torsion angles; correlations between e.s.d.'s in cell parameters are only
used when they are defined by crystal symmetry. An approximate (isotropic)
treatment of cell e.s.d.'s is used for estimating e.s.d.'s involving l.s.
planes.
;
loop_
    _geom_bond_atom_site_label_1
    _geom_bond_atom_site_label_2
    _geom_bond_site_symmetry_2
    _geom_bond_distance
    _geom_bond_publ_flag
    Cd1 Se2 . 2.6548(7) ?
    Cd1 Se1 . 2.6720(8) ?
    Se1 C1 . 1.827(7) ?
    C1 N1 . 1.161(9) ?
    N1 K1 . 2.806(6) ?
    N1 K1 1_545 3.076(7) ?
    N1 K1 7_566 3.083(7) ?
    Se2 C2 . 1.841(7) ?
    C2 N2 . 1.143(10) ?
    N2 K1 5_666 2.847(7) ?
    N2 K1 5_676 2.904(7) ?
    K1 O1 . 2.760(5) ?
    O1 H1 . 0.8501 ?
    O1 H2 . 0.8500 ?
loop_
    _geom_angle_atom_site_label_1
    _geom_angle_atom_site_label_2
    _geom_angle_atom_site_label_3
    _geom_angle_site_symmetry_1
    _geom_angle_site_symmetry_3
    _geom_angle
    _geom_angle_publ_flag
    Se2 Cd1 Se2 . 2_656 116.97(4) ?
    Se2 Cd1 Se1 . . 108.03(2) ?
    Se2 Cd1 Se1 2_656 . 106.66(2) ?
    Se2 Cd1 Se1 . 2_656 106.66(2) ?
    Se2 Cd1 Se1 2_656 2_656 108.03(2) ?
    Se1 Cd1 Se1 . 2_656 110.45(4) ?
    C1 Se1 Cd1 . . 97.2(2) ?
    N1 C1 Se1 . . 178.5(6) ?
    C1 N1 K1 . . 138.2(5) ?
    C1 N1 K1 . 1_545 96.6(5) ?
    K1 N1 K1 . 1_545 96.89(17) ?
    C1 N1 K1 . 7_566 105.1(5) ?
    K1 N1 K1 . 7_566 103.6(2) ?
    K1 N1 K1 1_545 7_566 116.9(2) ?
    C2 Se2 Cd1 . . 98.1(2) ?
    C2 Se2 K1 . . 118.2(2) ?
    Cd1 Se2 K1 . . 119.93(3) ?
    N2 C2 Se2 . . 178.1(7) ?
    C2 N2 K1 . 5_666 152.8(6) ?
    C2 N2 K1 . 5_676 105.5(6) ?
    K1 N2 K1 5_666 5_676 99.98(19) ?
    O1 K1 N1 . . 110.08(18) ?
    O1 K1 N2 . 5_666 80.18(19) ?
    N1 K1 N2 . 5_666 78.66(19) ?
    O1 K1 N2 . 5_676 94.85(19) ?
    N1 K1 N2 . 5_676 154.22(19) ?
    N2 K1 N2 5_666 5_676 99.98(19) ?
    O1 K1 N1 . 1_565 123.42(18) ?
    N1 K1 N1 . 1_565 96.89(17) ?
    N2 K1 N1 5_666 1_565 155.49(19) ?
    N2 K1 N1 5_676 1_565 73.55(17) ?
    O1 K1 N1 . 7_566 75.99(16) ?
    N1 K1 N1 . 7_566 76.4(2) ?
    N2 K1 N1 5_666 7_566 136.7(2) ?
    N2 K1 N1 5_676 7_566 117.42(19) ?
    N1 K1 N1 1_565 7_566 63.1(2) ?
    O1 K1 Se2 . . 152.89(13) ?
    N1 K1 Se2 . . 73.29(13) ?
    N2 K1 Se2 5_666 . 74.08(15) ?
    N2 K1 Se2 5_676 . 81.55(15) ?
    N1 K1 Se2 1_565 . 81.53(12) ?
    N1 K1 Se2 7_566 . 129.50(11) ?
    O1 K1 K1 . 1_565 99.55(13) ?
    N1 K1 K1 . 1_565 136.11(14) ?
    N2 K1 K1 5_666 1_565 139.52(14) ?
    N2 K1 K1 5_676 1_565 39.54(13) ?
    N1 K1 K1 1_565 1_565 39.22(12) ?
    N1 K1 K1 7_566 1_565 80.38(13) ?
    Se2 K1 K1 . 1_565 94.61(3) ?
    O1 K1 K1 . 1_545 80.45(13) ?
    N1 K1 K1 . 1_545 43.89(14) ?
    N2 K1 K1 5_666 1_545 40.48(14) ?
    N2 K1 K1 5_676 1_545 140.46(13) ?
    N1 K1 K1 1_565 1_545 140.78(12) ?
    N1 K1 K1 7_566 1_545 99.62(13) ?
    Se2 K1 K1 . 1_545 85.39(3) ?
    K1 K1 K1 1_565 1_545 180.00(9) ?
    O1 K1 K1 . 7_566 92.68(12) ?
    N1 K1 K1 . 7_566 40.35(13) ?
    N2 K1 K1 5_666 7_566 111.46(15) ?
    N2 K1 K1 5_676 7_566 148.48(14) ?
    N1 K1 K1 1_565 7_566 76.76(12) ?
    N1 K1 K1 7_566 7_566 36.10(12) ?
    Se2 K1 K1 . 7_566 104.44(5) ?
    K1 K1 K1 1_565 7_566 108.99(4) ?
    K1 K1 K1 1_545 7_566 71.01(4) ?
    K1 O1 H1 . . 118.5 ?
    K1 O1 H2 . . 126.1 ?
    H1 O1 H2 . . 108.6 ?
loop_
    _geom_hbond_atom_site_label_D
    _geom_hbond_atom_site_label_H
    _geom_hbond_atom_site_label_A
    _geom_hbond_site_symmetry_A
    _geom_hbond_distance_DH
    _geom_hbond_distance_HA
    _geom_hbond_distance_DA
    _geom_hbond_angle_DHA
    O1 H2 O1 4_545 0.85 1.92 2.760(6) 167
data_global
_journal_date_recd_electronic     2010-08-23
_journal_date_accepted     2010-08-30
_journal_name_full     'Acta Crystallographica, Section E'
_journal_year     2010
_journal_volume     66
_journal_issue     10
_journal_page_first     i70
_journal_page_last     i71
_journal_paper_category     QI
_journal_coeditor_code     FJ2330
_publ_contact_author
;
      Jan Boeckmann
      Institut f\"ur Anorganische Chemie
      Christian-Albrechts-Universit\"at Kiel
      Max-Eyth-Str. 2
      D-24118 Kiel
      Germany
;
_publ_contact_author_email     jboeckmann@ac.uni-kiel.de
_publ_contact_author_fax     '(+)431-880-1520'
_publ_contact_author_phone     '(+)431-880-5546'
_publ_section_title
;
Poly[diaquatetra-\m-selenocyanato-cadmium(II)dipotassium(I)]
;
loop_
    _publ_author_name
    _publ_author_footnote
    _publ_author_address
    'Reinert, Thorben' .
;
Institut f\"ur Anorganische Chemie
Christian-Albrechts-Universit\"at Kiel
Max-Eyth-Strasse 2
24098 Kiel
Germany
;
    'Boeckmann, Jan' .
;
Institut f\"ur Anorganische Chemie
Christian-Albrechts-Universit\"at Kiel
Max-Eyth-Strasse 2
24098 Kiel
Germany
;
    'Je\&s, Inke' .
;
Institut f\"ur Anorganische Chemie
Christian-Albrechts-Universit\"at Kiel
Max-Eyth-Strasse 2
24098 Kiel
Germany
;
    'N\"ather, Christian' .
;
Institut f\"ur Anorganische Chemie
Christian-Albrechts-Universit\"at Kiel
Max-Eyth-Strasse 2
24098 Kiel
Germany
;
_publ_section_synopsis     .
