# Supplementary material for: Poly[diaqua­tetra-μ-seleno­cyanato-cadmium(II)dipotassium(I)]
Source: Acta Crystallogr Sect E Struct Rep Online. 2010 Sep 8;66(Pt 10):i70–1. doi: 10.1107/S1600536810034938 (PMC2983348; doi:10.1107/S1600536810034938)
Supplement: Supplementary file 2 [file e-66-00i70-Isup2.hkl]

# 
# h,k,l, Fc-squared, Fo-squared, sigma(Fo-squared) and status flag 
# 
data_I
_shelx_title ' [CdK2(NCSe)4(H2O)2] at 170K in C2/c' 
_shelx_refln_list_code          4 
_shelx_F_calc_maximum      562.10 
_exptl_crystal_F_000      1176.00 
_reflns_d_resolution_high  0.7697 
 
loop_ 
 _symmetry_equiv_pos_as_xyz 
 'x, y, z' 
 '-x, y, -z+1/2' 
 'x+1/2, y+1/2, z' 
 '-x+1/2, y+1/2, -z+1/2' 
 '-x, -y, -z' 
 'x, -y, z-1/2' 
 '-x+1/2, -y+1/2, -z' 
 'x+1/2, -y+1/2, z-1/2' 
 
_cell_length_a    21.5745 
_cell_length_b     4.4055 
_cell_length_c    17.9316 
_cell_angle_alpha  90.000 
_cell_angle_beta  112.454 
_cell_angle_gamma  90.000 
 
_shelx_F_squared_multiplier     1.000 
 
loop_ 
 _refln_index_h 
 _refln_index_k 
 _refln_index_l 
 _refln_F_squared_calc 
 _refln_F_squared_meas 
 _refln_F_squared_sigma 
 _refln_observed_status 
  14   0   0      625.78      190.89    432.65 o 
  16   0   0    32774.32    35365.56    659.91 o 
  18   0   0    70349.67    78386.05    751.89 o 
  20   0   0    14487.04    14839.00    530.00 o 
  22   0   0       96.92      962.09    530.41 o 
  24   0   0      220.25     -243.84    512.36 o 
   1   1   0      447.30      112.33    906.75 o 
   3   1   0     8073.18     5627.05   1199.74 o 
   5   1   0     1623.36     1277.32    766.88 o 
   7   1   0      473.42      454.65    522.40 o 
   9   1   0     1283.26     1095.11    574.96 o 
  11   1   0      287.34      376.32    327.25 o 
  13   1   0     4897.33     4668.15    466.69 o 
  15   1   0     8667.40     9474.75    578.14 o 
  17   1   0       86.24      508.11    351.09 o 
  19   1   0      271.60      135.80    328.21 o 
  21   1   0     5729.65     5334.08    408.10 o 
  23   1   0     1020.38      672.55    311.56 o 
  25   1   0     2171.93     2035.56    360.05 o 
   0   2   0      676.08     1985.57    593.81 o 
   2   2   0      280.80       76.32    386.49 o 
   6   2   0    41190.54    37727.45   1259.08 o 
   8   2   0     5364.58     5193.42    641.18 o 
  10   2   0      121.94      381.41    560.23 o 
  12   2   0    12870.12    12881.48    651.40 o 
  14   2   0    11529.96    12145.99    727.04 o 
  16   2   0     2172.68     2558.19    471.80 o 
  18   2   0      103.69      336.28    550.43 o 
  20   2   0       35.74     -151.46    382.71 o 
  22   2   0     9285.61     8304.25    549.15 o 
  24   2   0     4616.77     4331.14    472.22 o 
   1   3   0    79480.53    71659.11   3473.16 o 
   3   3   0    19462.48    17869.19    549.02 o 
   5   3   0     4844.72     4750.36    429.88 o 
   7   3   0    32710.18    31731.53    527.69 o 
  11   3   0    32580.85    32002.96   1695.49 o 
  13   3   0      128.72       -8.41    365.92 o 
  15   3   0     2548.22     2572.68    277.21 o 
  17   3   0    12973.76    13664.43    715.24 o 
  19   3   0    12067.68    12462.56    324.54 o 
  21   3   0     1206.30     1499.33    289.48 o 
   0   4   0     3791.96     3783.80    454.91 o 
   2   4   0     1304.29     1386.62    423.05 o 
   4   4   0     1911.19     1814.01    375.31 o 
   6   4   0     3794.50     3824.00    348.32 o 
   8   4   0      279.30      142.80    307.21 o 
  10   4   0       65.09      242.35    306.84 o 
  12   4   0     1770.59     1790.65    379.62 o 
  14   4   0      300.31     -369.52    369.52 o 
  16   4   0       13.01      562.93    352.25 o 
  18   4   0       48.29     -325.32    337.97 o 
   1   5   0      331.55      380.91    552.81 o 
   3   5   0     1223.04     1073.22    474.50 o 
   5   5   0    11209.12    11039.95    522.52 o 
   7   5   0      195.93       99.74    365.32 o 
   9   5   0     3879.45     3635.37    374.25 o 
  11   5   0      252.70      385.76    425.20 o 
 -25   1   1     6018.57     5057.06   1414.28 o 
 -23   1   1    12695.68    12486.95    502.61 o 
 -21   1   1     4950.47     5054.83    329.45 o 
 -19   1   1        7.85      140.36    274.42 o 
 -17   1   1     4379.58     4573.42    374.64 o 
 -15   1   1    42976.95    47164.88    500.47 o 
 -13   1   1    78282.57    75374.95   1924.26 o 
 -11   1   1     1742.23     1464.21    480.14 o 
  -9   1   1     1357.14     2676.47    587.04 o 
  -7   1   1    34312.93    32755.06    806.09 o 
  -5   1   1   123022.55   122534.41   1074.29 o 
  -3   1   1    46583.61    41140.61   2593.93 o 
  -1   1   1       17.78     1336.89   1766.81 o 
   1   1   1      402.83      688.38    640.20 o 
   9   1   1     5163.58     7935.73    662.11 o 
  11   1   1      533.27      213.16    454.63 o 
  13   1   1    14757.55    15210.59    523.99 o 
  15   1   1     4715.31     5092.24    554.58 o 
  17   1   1     5447.72     5059.06    519.65 o 
  19   1   1     8191.67     7707.31    305.68 o 
  21   1   1     2639.14     2575.60    397.11 o 
  23   1   1     1592.59      880.91    288.32 o 
  25   1   1     1316.81     1250.98    297.62 o 
 -24   2   1     4298.19     4470.33    552.51 o 
 -22   2   1     2587.07     2888.45    308.92 o 
 -20   2   1      936.28     1296.52    386.99 o 
 -18   2   1        7.08     -329.50    329.50 o 
 -16   2   1      992.32      962.17    283.44 o 
 -14   2   1    36549.23    40468.20    905.13 o 
 -12   2   1    10448.24    10705.78    357.03 o 
 -10   2   1     4259.92     4097.46    593.23 o 
  -8   2   1     6698.07     5907.31    659.02 o 
  -6   2   1    43057.39    42017.15    767.45 o 
  -4   2   1    10657.19     9716.36    847.64 o 
  -2   2   1    23838.01    21332.86    947.52 o 
   0   2   1    12894.51    11240.97    454.03 o 
   2   2   1     1726.83     1413.49    468.45 o 
   4   2   1    36764.31    37115.20    678.43 o 
   6   2   1     3164.30     2759.87    530.51 o 
   8   2   1    18898.81    18264.10    777.11 o 
  10   2   1      418.04      858.03    562.69 o 
  12   2   1      328.95      240.54    561.46 o 
  14   2   1      841.22      828.90    547.08 o 
  16   2   1     1774.30     1574.10    501.71 o 
  18   2   1    16365.55    16009.58    387.10 o 
  20   2   1     4554.52     5215.97    419.46 o 
  22   2   1        3.03     -248.09    257.38 o 
 -21   3   1     1009.90      996.84    296.73 o 
 -19   3   1    14198.28    14477.27    423.27 o 
 -17   3   1     4429.09     4468.01    434.49 o 
 -15   3   1     1373.72     1666.59    359.07 o 
 -13   3   1     4201.63     4228.18    470.37 o 
 -11   3   1     5466.99     5370.15    444.51 o 
  -9   3   1    27703.98    27813.21    862.79 o 
  -7   3   1    20062.29    21745.21    636.67 o 
  -5   3   1      337.26     1458.00    458.51 o 
  -3   3   1     9043.54     8351.84    341.63 o 
  -1   3   1    34390.21    32168.17    596.71 o 
   1   3   1     9849.95     8734.08    406.59 o 
   3   3   1     6637.76     6004.62    447.32 o 
   5   3   1     1461.14     1322.66    508.04 o 
   7   3   1     1489.76     1922.53    496.29 o 
   9   3   1    22881.13    23642.22    587.48 o 
  11   3   1     5766.31     6823.39    766.60 o 
  13   3   1      823.38      832.65    245.24 o 
  15   3   1     1851.06     1523.03    260.23 o 
  17   3   1     3947.61     4604.44    562.04 o 
  19   3   1      787.89      532.40    238.67 o 
  21   3   1      636.63       47.85    275.15 o 
 -18   4   1        6.12       95.99    418.12 o 
 -16   4   1     9743.83     7794.54    802.83 o 
 -14   4   1    16586.38    18310.43    917.55 o 
 -12   4   1     4992.83     5354.12    399.91 o 
 -10   4   1     1953.33     1702.16    266.80 o 
  -8   4   1      603.22      628.82    346.07 o 
  -6   4   1    33014.45    34092.59    750.59 o 
  -4   4   1    39828.51    42238.13    881.22 o 
  -2   4   1      184.17      199.12    313.85 o 
   0   4   1       67.43      -28.58    400.18 o 
   2   4   1    15960.01    17092.88    674.76 o 
   4   4   1    12529.95    12059.60    635.53 o 
   6   4   1    15174.48    16485.58    542.52 o 
   8   4   1      170.06       99.04    433.19 o 
  10   4   1      706.32      332.38    423.60 o 
  12   4   1    13811.90    14862.83    442.85 o 
  14   4   1    10833.97    10896.29    409.48 o 
  16   4   1      521.05      211.56    286.60 o 
  18   4   1      230.14     -349.19    629.92 o 
 -13   5   1      248.74      265.44    419.92 o 
 -11   5   1      770.58      685.14    432.17 o 
  -9   5   1       23.16     -362.86    362.86 o 
  -7   5   1       66.10      143.88    368.72 o 
  -5   5   1     2440.84     2454.14    472.32 o 
  -3   5   1      122.71      157.28    530.22 o 
   1   5   1       32.53       37.40    535.55 o 
   3   5   1       19.16     -197.31    409.58 o 
   5   5   1       40.23      235.12    403.66 o 
   7   5   1      104.91      122.12    447.30 o 
   9   5   1     1769.94     1871.62    363.74 o 
  11   5   1     2219.03     2196.00    430.34 o 
 -26   0   2    15720.76    13751.09    711.57 o 
 -24   0   2      559.26       41.55    382.64 o 
 -22   0   2     9355.80    10040.92    544.42 o 
 -20   0   2    55653.61    56240.98    594.17 o 
 -18   0   2    45519.09    49811.01    683.86 o 
 -16   0   2    26440.47    29503.73    633.23 o 
 -14   0   2    10898.29    10730.48    378.51 o 
 -12   0   2    26132.66    24400.72    586.04 o 
 -10   0   2   178316.44   179805.94   1097.22 o 
  -8   0   2   175110.50   178838.47   1321.53 o 
  -6   0   2    15287.34    13087.35   1110.56 o 
  -4   0   2    15370.27    13091.14    505.64 o 
  -2   0   2    88513.71    84530.41   2252.20 o 
   0   0   2    70035.95    66947.67    957.74 o 
   2   0   2    22252.45    20048.71    593.23 o 
   4   0   2      477.94      383.34    624.55 o 
  18   0   2     4454.12     5017.22    497.80 o 
  20   0   2      330.20      519.30    308.27 o 
  22   0   2    12332.50    12735.17    961.40 o 
  24   0   2      153.07      -76.90    297.67 o 
 -25   1   2      967.21      191.20    386.39 o 
 -23   1   2     2628.45     2062.76    637.30 o 
 -21   1   2      624.43      307.75    617.93 o 
 -19   1   2      121.29       29.48    339.08 o 
 -17   1   2     2027.74     2529.19    307.44 o 
 -15   1   2      889.70      790.09    314.77 o 
 -13   1   2    18215.27    18709.23    624.39 o 
 -11   1   2       50.95     -246.70    325.43 o 
  -9   1   2      939.82      964.97    303.89 o 
  -7   1   2    59015.60    57179.92    936.18 o 
  -5   1   2    28859.02    25939.63    549.04 o 
  -3   1   2      470.40    -2066.43   2066.43 o 
  -1   1   2    29702.61    48231.34  18919.90 o 
   1   1   2     5071.70     4819.37    985.05 o 
   3   1   2    66448.11    64838.44   2804.80 o 
   5   1   2   114622.45   115272.58   1346.65 o 
  15   1   2    15070.16    15315.12    462.07 o 
  17   1   2    12377.02    13563.96    550.07 o 
  19   1   2     5513.09     5858.61    479.50 o 
  21   1   2    11832.35    12021.87    294.42 o 
  23   1   2    14247.19    11740.10    619.51 o 
 -24   2   2     4091.83     4026.48    387.26 o 
 -22   2   2     3428.91     3127.14    322.32 o 
 -20   2   2      112.66      -52.26    389.66 o 
 -18   2   2      643.42      401.81    272.62 o 
 -16   2   2     7284.34     7728.34    417.22 o 
 -14   2   2    23435.59    25171.43    458.36 o 
 -12   2   2      145.71      386.64    308.12 o 
 -10   2   2     1360.19     1146.72    357.36 o 
  -8   2   2     3189.32     2996.32    299.87 o 
  -6   2   2    38917.13    67748.81  30643.69 o 
  -4   2   2    45489.34    46570.79   1426.54 o 
  -2   2   2     3265.19     3538.00    346.11 o 
   0   2   2     8240.09     6816.48   1341.65 o 
   2   2   2    58747.91    54148.69    776.37 o 
   4   2   2    53262.39    50893.84    728.53 o 
   6   2   2     7984.50     7319.49    357.15 o 
   8   2   2      826.43      743.04    283.80 o 
  10   2   2     3011.26     2794.96    325.80 o 
  12   2   2    22852.63    24613.44    481.46 o 
  14   2   2    42246.26    46546.78    554.57 o 
  16   2   2      393.71      449.45    229.13 o 
  18   2   2       75.98     -255.05    255.05 o 
  20   2   2     6595.57     7093.27    354.70 o 
  22   2   2     8578.52     9200.47    306.76 o 
 -21   3   2     6471.23     4701.31    410.35 o 
 -19   3   2    30974.44    33176.67    495.29 o 
 -17   3   2    14496.95    15045.99    679.84 o 
 -15   3   2      503.40      199.07    331.13 o 
 -13   3   2     2594.77     2541.04    372.60 o 
 -11   3   2    35215.11    37859.12    707.53 o 
  -9   3   2    29165.91    30120.09    660.50 o 
  -7   3   2     7742.61     7887.43    423.33 o 
  -5   3   2      514.42     5576.64   3205.04 o 
  -3   3   2    10612.90    10669.11    469.58 o 
  -1   3   2    34197.02    32809.35    481.39 o 
   1   3   2    11952.81    11390.42    577.38 o 
   3   3   2     4180.23     4048.42    429.20 o 
   5   3   2     5991.47     6590.21    523.48 o 
   7   3   2     3872.83     3819.20    370.05 o 
   9   3   2     9921.96     9455.71    527.83 o 
  11   3   2     1031.30     1049.69    355.47 o 
  13   3   2     7637.55     7382.50    276.54 o 
  15   3   2      387.97      269.44    248.45 o 
  17   3   2     1052.25     1088.47    251.79 o 
  19   3   2      257.43     -108.53    318.02 o 
  21   3   2     2926.68     2377.80    261.10 o 
 -18   4   2      150.25       53.49    346.06 o 
 -16   4   2      540.85      274.54    294.57 o 
 -14   4   2     1195.86      396.24    554.02 o 
 -12   4   2      122.93      107.43    378.20 o 
 -10   4   2       20.61      -76.91    306.69 o 
  -8   4   2       13.90       92.89    318.23 o 
  -6   4   2      492.43      610.61    331.00 o 
  -4   4   2        6.49      -48.81    323.83 o 
  -2   4   2     1900.10     1924.14    364.31 o 
   0   4   2     4338.43     4453.47    617.44 o 
   2   4   2     1394.99     1457.74    476.68 o 
   4   4   2     1662.53     1408.73    466.17 o 
   6   4   2     4544.12     4629.40    464.66 o 
   8   4   2     5572.47     4931.07    459.02 o 
  10   4   2     5645.37     5784.13    505.42 o 
  12   4   2     3543.84     3936.30    529.88 o 
  14   4   2     3643.07     2619.85    527.16 o 
  16   4   2     5030.05     4951.20    446.36 o 
 -13   5   2     1709.56     1765.61    428.74 o 
 -11   5   2      705.40      173.63    592.94 o 
  -9   5   2      167.53       55.31    360.90 o 
  -7   5   2      239.07      473.33    401.86 o 
  -5   5   2     6103.32     6237.21    727.55 o 
  -3   5   2     1152.55     1099.13    504.40 o 
  -1   5   2     5012.77     4855.57    602.61 o 
   1   5   2      114.90      282.41    463.36 o 
   3   5   2     8272.69     7807.66    463.43 o 
   5   5   2     1480.01     1311.62    381.68 o 
   7   5   2       41.53      193.82    360.64 o 
   9   5   2      779.83      379.06    418.53 o 
  11   5   2        5.19     -151.48    421.08 o 
 -25   1   3     7443.05     5661.45    554.06 o 
 -23   1   3    11324.59    11854.93    670.41 o 
 -21   1   3       35.70      615.71    317.47 o 
 -19   1   3     7664.46     7950.37    306.94 o 
 -17   1   3     3654.28     4146.64    312.42 o 
 -15   1   3    12007.22    12315.11    420.56 o 
 -13   1   3     6621.79     6735.93    254.00 o 
 -11   1   3    11565.06    10150.06    590.18 o 
  -9   1   3    21949.53    19736.03    913.49 o 
  -7   1   3     2325.40     2146.81    275.99 o 
  -5   1   3    64849.14    64508.54    639.60 o 
  -3   1   3    66892.70    64563.30    992.29 o 
  -1   1   3    97959.95    94710.45   2431.77 o 
   1   1   3    17690.20    17378.29    968.85 o 
   3   1   3     1407.18     1784.11    694.73 o 
   5   1   3        9.04     -870.56    870.56 o 
   7   1   3    25774.09    24714.36    383.65 o 
   9   1   3    66987.37    66592.52    523.16 o 
  11   1   3      506.55      416.38    407.95 o 
  13   1   3     3172.10     3586.87    369.68 o 
  15   1   3     8668.46     8974.36    516.48 o 
  17   1   3    22431.00    24265.94    591.28 o 
  19   1   3     4311.55     4255.79    237.54 o 
  21   1   3      519.72      653.62    334.29 o 
  23   1   3      329.12      122.66    247.39 o 
 -24   2   3     1932.89     1387.46    635.09 o 
 -22   2   3      857.52      353.84    309.74 o 
 -20   2   3     5348.34     4660.19    336.36 o 
 -18   2   3     2129.19     2342.93    342.61 o 
 -16   2   3     2545.88     3046.68    359.62 o 
 -14   2   3      369.62      249.96    309.32 o 
 -12   2   3     9259.71     9636.62    447.35 o 
 -10   2   3    22631.03    21091.26    626.23 o 
  -8   2   3    30277.71    29717.51    593.98 o 
  -6   2   3      664.12     1017.22    549.93 o 
  -4   2   3    10185.51     9652.14    390.22 o 
  -2   2   3    83374.43    81056.39   1731.43 o 
   0   2   3    52178.02    56755.01   8122.53 o 
   2   2   3    10416.98    10209.89    534.50 o 
   4   2   3    30513.69    28046.83    557.42 o 
   6   2   3    27267.04    25927.24    541.31 o 
   8   2   3    92093.59    93263.97   1143.29 o 
  10   2   3    39537.99    41445.57    690.78 o 
  12   2   3     2354.26     3044.98    366.63 o 
  14   2   3    10121.77    11075.87    318.59 o 
  16   2   3    27906.62    29092.70   1001.09 o 
  18   2   3    10487.76    11694.21    341.12 o 
  20   2   3     7389.72     6951.82    391.84 o 
  22   2   3      762.88      377.41    305.24 o 
 -23   3   3     1107.30      367.95    628.96 o 
 -21   3   3     1329.55     1528.98    370.22 o 
 -19   3   3     2470.66     2107.95    396.17 o 
 -17   3   3     5688.50     5509.81    341.10 o 
 -15   3   3      209.48      -85.14    366.49 o 
 -13   3   3       10.22      290.69    373.28 o 
 -11   3   3    18055.19    19415.96   1502.86 o 
  -9   3   3      393.12      480.78    366.44 o 
  -7   3   3       50.30     -241.39    352.04 o 
  -5   3   3     2640.97     2805.43    318.67 o 
  -3   3   3       91.79      -35.89    363.58 o 
  -1   3   3     5900.92     5478.69    328.97 o 
   1   3   3     7297.54     6876.99    461.89 o 
   3   3   3     9569.91     9510.09    556.95 o 
   5   3   3      168.57      347.40    500.63 o 
   7   3   3     7360.54     7628.11    387.27 o 
   9   3   3        1.90      441.60    464.48 o 
  11   3   3       33.13       88.57    322.53 o 
  13   3   3       92.23      189.48    252.67 o 
  15   3   3      137.88       29.87    300.80 o 
  17   3   3     2791.52     2689.91    313.99 o 
  19   3   3      512.68      297.26    259.13 o 
 -18   4   3       11.79      302.50    401.70 o 
 -16   4   3     7079.25     6627.42    433.17 o 
 -14   4   3    18223.86    18057.73    645.97 o 
 -12   4   3       30.52       -4.52    390.73 o 
 -10   4   3     5494.44     5508.13    502.41 o 
  -8   4   3     2129.19     1693.43    330.47 o 
  -6   4   3    11652.01    11716.62    409.59 o 
  -4   4   3     3723.40     3648.92    357.94 o 
  -2   4   3      211.63      357.68    340.72 o 
   0   4   3     9620.58    10049.47    549.72 o 
   2   4   3     3896.65     4166.07    488.41 o 
   4   4   3    18049.17    18321.76    543.79 o 
   6   4   3     1074.93      471.22    449.24 o 
   8   4   3     9555.96     8617.11    480.52 o 
  10   4   3      154.56     -244.14    524.40 o 
  12   4   3     1481.86     1063.83    520.92 o 
  14   4   3     4090.87     3849.19    520.28 o 
  16   4   3      276.19      256.79    590.04 o 
 -13   5   3      600.38      566.96    427.28 o 
 -11   5   3     5818.06     5659.41    447.12 o 
  -9   5   3     2361.56     1709.61    377.37 o 
  -7   5   3     2576.92     2755.99    513.65 o 
  -5   5   3     6503.02     6526.06    534.37 o 
  -3   5   3     6782.25     6553.37    817.81 o 
  -1   5   3    11154.30    11324.43    550.99 o 
   1   5   3    11269.90    11043.25    727.99 o 
   3   5   3     4601.71     4812.89    671.59 o 
   5   5   3     9499.69     9195.65    580.23 o 
   7   5   3    10302.83     9652.14    562.81 o 
   9   5   3     6661.81     7002.00    643.78 o 
 -26   0   4      179.59      484.36    507.54 o 
 -24   0   4      280.56     -312.18    540.67 o 
 -22   0   4      413.60     -318.21    454.29 o 
 -20   0   4    14353.77    15165.78    554.55 o 
 -18   0   4     6376.99     6831.28    412.48 o 
 -16   0   4    24825.12    27132.77    534.21 o 
 -14   0   4    10382.74    10048.71    499.90 o 
 -12   0   4    10140.57     9970.71    533.06 o 
 -10   0   4     9297.23     6459.78    372.23 o 
  -8   0   4     3995.99     3739.71    366.76 o 
  -6   0   4    63048.27    56150.32   5005.68 o 
  -4   0   4     8197.43     6911.78   3043.57 o 
  -2   0   4    32708.94    31227.40    659.62 o 
   0   0   4     3586.60     2910.79    498.99 o 
   2   0   4   156362.70   162573.25   7348.02 o 
   4   0   4    18156.16    17079.54    402.52 o 
   6   0   4     2156.31     1239.36    492.67 o 
   8   0   4    16397.50    16003.58    542.29 o 
  10   0   4     1437.98     1235.40    417.42 o 
  12   0   4    13714.88    12333.67    367.53 o 
  14   0   4     7419.15     8256.06    379.73 o 
  16   0   4    30005.67    33247.13    585.13 o 
  18   0   4     4671.93     5519.20    331.77 o 
  20   0   4     1022.02     1592.14    366.72 o 
  22   0   4       54.89      285.54    350.62 o 
 -25   1   4     4454.88     4189.83    516.09 o 
 -23   1   4     7852.30     7285.22    584.92 o 
 -21   1   4    11102.13    11128.74    364.95 o 
 -19   1   4      710.12      683.56    286.98 o 
 -17   1   4    18342.78    21121.20    983.67 o 
 -15   1   4    59664.76    65325.20    499.04 o 
 -13   1   4    15011.09    13790.36    320.76 o 
 -11   1   4    28253.23    26476.27    384.80 o 
  -9   1   4    72141.23    75726.30   1615.82 o 
  -7   1   4    21377.33    19441.91    308.62 o 
  -5   1   4   204732.50   215149.56    780.69 o 
  -3   1   4   103066.29   103306.52   1036.56 o 
  -1   1   4     5623.37     4213.27    288.12 o 
   1   1   4   101933.70    98858.63   1089.99 o 
   3   1   4   104812.52   100481.44   1780.23 o 
   5   1   4    31203.05    29413.90    458.50 o 
   7   1   4    61235.50    58290.05    525.29 o 
   9   1   4    16879.81    16151.50    355.62 o 
  11   1   4    22297.64    21428.17    364.36 o 
  13   1   4    40384.82    44870.45    464.16 o 
  15   1   4     7981.55     8673.96    351.23 o 
  17   1   4     2229.74     2324.56    340.48 o 
  19   1   4     6175.41     6617.55    338.91 o 
  21   1   4     4926.50     4301.60    320.32 o 
  23   1   4     3078.11     2946.37    276.72 o 
 -24   2   4    10472.58     5857.68    406.60 o 
 -22   2   4     1546.42     1295.75    389.19 o 
 -20   2   4       85.11      -56.55    318.55 o 
 -18   2   4     1903.37     1716.86    348.81 o 
 -16   2   4    18588.54    19339.05    740.04 o 
 -14   2   4    37551.65    41238.33   1014.81 o 
 -12   2   4     6210.69     6121.97    248.08 o 
 -10   2   4      173.88      174.04    229.29 o 
  -8   2   4    21148.08    20478.69    334.97 o 
  -6   2   4    80028.66    77513.26   1700.01 o 
  -4   2   4    24308.43    24748.00    553.02 o 
  -2   2   4     4362.61     8508.85   3110.87 o 
   0   2   4     8098.76     8739.37    327.59 o 
   2   2   4    44777.69    42582.73   1082.56 o 
   4   2   4    61336.78    59326.97   1850.11 o 
   6   2   4    15728.28    15245.06    463.43 o 
   8   2   4     1190.42     1013.22    253.25 o 
  10   2   4    12897.21    13637.79    433.43 o 
  12   2   4    26243.29    27537.84    365.80 o 
  14   2   4     7929.75     8315.16    311.92 o 
  16   2   4      585.51      584.54    253.95 o 
  18   2   4      349.66      383.40    262.52 o 
  20   2   4     3389.45     3477.66    325.07 o 
  22   2   4     8280.13     7632.80    449.28 o 
 -23   3   4      685.99      396.68    435.78 o 
 -21   3   4     2002.39     1204.30    748.03 o 
 -19   3   4     5071.54     4590.46    423.67 o 
 -17   3   4     1516.76     1216.46    485.56 o 
 -15   3   4     5373.25     5391.74    388.50 o 
 -13   3   4     1139.39      923.45    288.20 o 
 -11   3   4     5240.54     5200.73    364.67 o 
  -9   3   4       64.98     -125.72    455.69 o 
  -7   3   4    18640.84    19126.51    556.55 o 
  -5   3   4    25530.81    27426.60    473.83 o 
  -3   3   4      135.16      434.97    269.35 o 
  -1   3   4     2254.22     2051.22    360.54 o 
   1   3   4      570.46     1021.54    466.36 o 
   3   3   4    32657.52    34278.35    667.81 o 
   5   3   4     3569.52     3652.87    508.93 o 
   7   3   4     4297.98     4235.00    505.38 o 
   9   3   4      413.87     1122.63    457.90 o 
  11   3   4     5706.73     5530.25    335.29 o 
  13   3   4     4033.75     4190.71    288.67 o 
  15   3   4      276.81       -7.49    265.80 o 
  17   3   4     6197.29     5693.48    290.55 o 
  19   3   4      906.57      928.97    365.24 o 
 -18   4   4     2594.90     1761.32    348.50 o 
 -16   4   4     4609.51     4495.09    447.49 o 
 -14   4   4     4845.29     4793.95    383.66 o 
 -12   4   4     6311.32     7306.87    482.74 o 
 -10   4   4    13961.53    13293.97    560.41 o 
  -8   4   4    10215.12     9234.89    507.89 o 
  -6   4   4     8694.53     8465.90    732.05 o 
  -4   4   4    15006.59    14120.91    415.00 o 
  -2   4   4    13050.80    13240.13    435.62 o 
   0   4   4    17467.08    18069.66    597.57 o 
   2   4   4    15197.82    16410.72    562.48 o 
   4   4   4     5560.24     6106.13    579.30 o 
   6   4   4    12333.52    12288.54    514.03 o 
   8   4   4    10557.78    11303.46    478.49 o 
  10   4   4     3527.12     3881.19    540.12 o 
  12   4   4     4167.54     4395.83    382.91 o 
  14   4   4     3277.82     3131.68    375.61 o 
  16   4   4     1632.57     2582.94    584.76 o 
 -13   5   4     1008.91      930.51    424.91 o 
 -11   5   4     3579.45     3764.03    431.64 o 
  -9   5   4      713.99      624.63    361.43 o 
  -7   5   4     6407.96     5880.59    998.68 o 
  -5   5   4     3004.85     3174.54    503.21 o 
  -3   5   4     1541.95     1936.17    754.29 o 
  -1   5   4     1046.46      697.01    640.41 o 
   1   5   4       35.78      340.76    638.48 o 
   3   5   4     4378.42     4186.28    548.33 o 
   5   5   4     1563.28     1972.29    524.54 o 
   7   5   4     3326.51     4185.33    574.41 o 
   9   5   4      852.59       91.83    597.32 o 
 -27   1   5      613.84     -189.79    353.74 o 
 -25   1   5     1230.49     1043.02    308.62 o 
 -23   1   5      550.59      431.97    316.78 o 
 -21   1   5     7467.17     6984.08    357.57 o 
 -19   1   5    18035.83    19187.09    410.01 o 
 -17   1   5     1689.21     1847.57    672.19 o 
 -15   1   5     1799.23     2414.81    326.22 o 
 -13   1   5     7553.82     7175.10    255.14 o 
 -11   1   5   106842.05   107232.12   1633.06 o 
  -9   1   5     5683.00     5266.52    689.15 o 
  -7   1   5      820.52      684.66    243.50 o 
  -5   1   5      646.50     3078.11   1271.49 o 
  -3   1   5    27449.19    25915.09    719.36 o 
  -1   1   5    33459.98    32343.73    734.53 o 
   1   1   5     6332.30     6025.22    284.77 o 
   3   1   5    33952.49    34295.47   2488.79 o 
   5   1   5     3852.78     4193.05    307.05 o 
   7   1   5    18066.54    16948.01    372.89 o 
   9   1   5     1064.02      983.51    294.93 o 
  11   1   5    15032.83    15733.75    339.79 o 
  13   1   5    13382.39    14983.68    385.02 o 
  15   1   5       34.41      174.93    712.38 o 
  17   1   5     2799.76     3032.02    378.92 o 
  19   1   5     3232.43     3096.49    311.85 o 
  21   1   5     9066.93     8809.40    320.41 o 
 -24   2   5     1474.79      817.48   1124.34 o 
 -22   2   5    13583.43    14491.17    628.00 o 
 -20   2   5    22838.52    22897.04    408.19 o 
 -18   2   5    25775.07    27137.57    481.65 o 
 -16   2   5     2221.51     2471.81    365.80 o 
 -14   2   5     8049.02     8892.73    387.59 o 
 -12   2   5    72369.42    72218.44   1178.77 o 
 -10   2   5    57745.90    55488.78   1917.24 o 
  -8   2   5    11501.84    11348.05    328.02 o 
  -6   2   5    18191.95    17002.23    334.72 o 
  -4   2   5    24727.70    23655.90    474.50 o 
  -2   2   5    83147.15    84056.63   1203.34 o 
   0   2   5    69420.31    65523.95   1348.83 o 
   2   2   5     1723.64     1635.14    252.76 o 
   4   2   5      113.29      138.96    331.75 o 
   6   2   5    33910.21    32270.94    402.62 o 
   8   2   5    14880.47    15015.82    420.29 o 
  10   2   5      234.85       46.83    355.78 o 
  12   2   5       56.04      370.04    327.89 o 
  14   2   5      741.50      627.74    265.09 o 
  16   2   5     3875.02     4076.72    325.92 o 
  18   2   5     1806.71     2037.69    306.29 o 
  20   2   5     3053.98     2879.76    333.99 o 
 -23   3   5      792.68      962.17    436.73 o 
 -21   3   5     2573.86     2833.61    386.43 o 
 -19   3   5     2694.23     3101.02    788.81 o 
 -17   3   5     2784.74     2548.03    271.36 o 
 -15   3   5       52.61     -158.83    484.50 o 
 -13   3   5      413.65      217.78    326.75 o 
 -11   3   5     1008.24     1579.27    280.91 o 
  -9   3   5     6697.43     7094.19    334.56 o 
  -7   3   5     2819.00     2893.15    317.86 o 
  -5   3   5     6726.55     6848.40    369.63 o 
  -3   3   5    20538.48    20518.91    771.80 o 
  -1   3   5     3711.70     4360.31    448.43 o 
   1   3   5      336.64      451.28    514.50 o 
   3   3   5      354.49     -450.98    507.58 o 
   5   3   5        0.95      494.88    492.78 o 
   7   3   5     6970.08     6365.45    515.05 o 
   9   3   5    10926.09    11306.99    994.38 o 
  11   3   5     1257.62     1035.84    290.52 o 
  13   3   5       97.28      283.69    261.88 o 
  15   3   5     5025.45     5912.09    422.89 o 
  17   3   5     2237.15     2153.77    313.03 o 
  19   3   5     1248.90     1229.66    316.68 o 
 -18   4   5      129.19       94.89    370.63 o 
 -16   4   5     4171.73     4108.98    409.83 o 
 -14   4   5      590.00      672.60    410.12 o 
 -12   4   5      138.44      214.26    410.72 o 
 -10   4   5     4362.45     4039.50    321.76 o 
  -8   4   5      355.29      353.58    368.95 o 
  -6   4   5    14606.82    14638.52    451.61 o 
  -4   4   5       19.16       40.66    326.17 o 
  -2   4   5     7765.61     7475.80    394.68 o 
   0   4   5      472.48      828.81    472.06 o 
   2   4   5     9496.50     8793.23    512.85 o 
   4   4   5     6667.62     6821.38    487.78 o 
   6   4   5      622.44      342.61    432.63 o 
   8   4   5     1916.53     2316.40    533.33 o 
  10   4   5     2962.55     2140.65    525.60 o 
  12   4   5    12959.65    12076.21    564.62 o 
  14   4   5     1329.48     1143.57    597.08 o 
 -13   5   5     8379.20     7186.03    545.53 o 
 -11   5   5     9925.33    10530.06   1817.62 o 
  -9   5   5    11161.77     9532.32   1001.22 o 
  -7   5   5     4114.47     4375.80    422.77 o 
  -5   5   5     3990.63     3673.10    574.27 o 
  -3   5   5    15169.86    15271.90    784.99 o 
  -1   5   5     5694.23     5934.97    670.52 o 
   1   5   5     4030.55     2881.55    676.03 o 
   3   5   5     5191.56     4905.25    546.30 o 
   5   5   5     1551.03     1516.40    515.20 o 
   7   5   5     3751.49     4118.15    624.46 o 
   9   5   5     4045.55     3792.36    605.50 o 
 -26   0   6     4938.57     3469.55    545.36 o 
 -24   0   6     9772.73    11055.03    447.30 o 
 -22   0   6     4741.61     4645.40    480.63 o 
 -20   0   6     3621.88     3984.17    503.14 o 
 -18   0   6      479.98     1155.17    527.16 o 
 -16   0   6     8524.04     8948.95    595.99 o 
 -14   0   6    12059.78    12049.52    281.71 o 
 -12   0   6    35758.89    33932.71    444.35 o 
 -10   0   6    69692.06    62743.09   5465.56 o 
  -8   0   6    30251.29    28979.75   1857.62 o 
  -6   0   6      639.59      548.37    743.80 o 
  -4   0   6    57755.75    55079.06    724.56 o 
  -2   0   6    97396.80    98669.84    739.58 o 
   0   0   6   114321.44   117012.48    903.18 o 
   2   0   6     2670.57     2686.57    352.17 o 
   4   0   6      134.63       64.40    510.72 o 
   6   0   6   107374.15   105840.73    864.19 o 
   8   0   6   132279.22   132073.09    891.91 o 
  10   0   6     5930.04     5560.40    433.64 o 
  12   0   6     7980.48     7744.40    529.43 o 
  14   0   6    34414.59    36189.61    489.00 o 
  16   0   6    49443.08    51868.57    535.32 o 
  18   0   6    26712.36    28848.45    623.83 o 
  20   0   6     4595.11     3813.14    530.57 o 
  22   0   6     1104.34      440.79    587.42 o 
 -27   1   6     4304.00     3494.47    822.14 o 
 -25   1   6    15093.23    11913.22    460.40 o 
 -23   1   6     8109.47     7867.33    350.69 o 
 -21   1   6     4290.42     3901.02    282.37 o 
 -19   1   6    20257.08    21230.46    415.04 o 
 -17   1   6    23754.64    25949.40    631.58 o 
 -15   1   6    18080.30    19682.04    714.27 o 
 -13   1   6    33821.47    32990.03    724.02 o 
 -11   1   6     4230.08     3998.33    245.26 o 
  -9   1   6    20247.42    20193.04    295.43 o 
  -7   1   6    78291.47    77090.81    922.94 o 
  -5   1   6     9059.78     7698.32    295.97 o 
  -3   1   6     3446.46     2989.54    195.10 o 
  -1   1   6    43396.31    42808.03    373.91 o 
   1   1   6     3103.13     8037.99   1619.37 o 
   3   1   6    30294.09    29167.25    318.77 o 
   5   1   6     4155.52     3085.23    327.42 o 
   7   1   6     4351.42     3880.48    257.76 o 
   9   1   6     6008.96     5914.47    307.45 o 
  11   1   6     7104.21     7527.18    618.44 o 
  13   1   6        6.38      188.65    328.11 o 
  15   1   6     1010.96     1418.42    511.26 o 
  17   1   6      348.79      705.38    370.27 o 
  19   1   6       75.51      320.38    253.39 o 
  21   1   6     2690.51     2594.45    356.74 o 
 -26   2   6     4998.22     3630.60    453.51 o 
 -24   2   6     8530.65     7422.67    406.33 o 
 -22   2   6     3602.49     3735.44    333.72 o 
 -20   2   6       19.76     -294.72    319.92 o 
 -18   2   6     5058.75     4928.83    359.49 o 
 -16   2   6    38639.90    43271.32    417.14 o 
 -14   2   6     7233.76     7846.16    359.49 o 
 -12   2   6     1283.63     1609.66    298.85 o 
 -10   2   6     4582.08     4106.80    273.02 o 
  -8   2   6    23369.68    23034.20    298.11 o 
  -6   2   6    47092.96    46190.25    634.12 o 
  -4   2   6     5006.94     4763.17    245.39 o 
  -2   2   6     3711.55     3516.44    260.68 o 
   0   2   6     9309.70     8908.18    239.63 o 
   2   2   6    38981.17    37592.69    882.61 o 
   4   2   6    10202.30    10081.54   1026.27 o 
   6   2   6       49.03     -626.74    683.63 o 
   8   2   6      143.31      189.97    391.98 o 
  10   2   6     6875.97     6961.11    373.21 o 
  12   2   6    13337.03    14065.85    374.55 o 
  14   2   6      868.35      611.26    266.01 o 
  16   2   6     2346.62     2616.90    270.66 o 
  18   2   6      501.56      495.78    256.84 o 
  20   2   6     4311.74     3663.54    364.89 o 
 -23   3   6      485.01      435.97    439.76 o 
 -21   3   6     1708.16     2117.17    413.63 o 
 -19   3   6      338.74       40.11    319.31 o 
 -17   3   6     5656.68     5482.58    346.60 o 
 -15   3   6     5286.02     5111.48    294.06 o 
 -13   3   6     1007.98     1531.86    290.61 o 
 -11   3   6    15320.71    15248.12    375.36 o 
  -9   3   6      709.17      766.80    306.54 o 
  -7   3   6     1834.36     1793.61    306.50 o 
  -5   3   6      889.28     1028.86    301.89 o 
  -3   3   6    27445.50    28751.54    599.80 o 
  -1   3   6    24246.21    29507.55   4148.83 o 
   1   3   6      463.86      451.59    365.79 o 
   3   3   6       35.06      651.42    500.31 o 
   5   3   6    23905.38    25665.67    589.98 o 
   7   3   6    33073.61    31496.36    482.78 o 
   9   3   6    20890.81    21029.46    439.90 o 
  11   3   6     1063.06     1015.98    283.26 o 
  13   3   6     2322.87     2491.13    323.72 o 
  15   3   6    15838.33    15818.65    663.33 o 
  17   3   6    16334.28    16275.12    570.77 o 
 -20   4   6     4683.74     3175.62    569.87 o 
 -18   4   6     3406.60     2733.05    418.54 o 
 -16   4   6     2126.45     1843.46    394.13 o 
 -14   4   6     4352.50     4426.09    431.46 o 
 -12   4   6     4779.86     4815.07    359.29 o 
 -10   4   6     2976.98     2909.30    278.68 o 
  -8   4   6     4763.11     4481.30    321.22 o 
  -6   4   6     1002.85      986.03    407.48 o 
  -4   4   6      365.01      244.85    364.42 o 
  -2   4   6     4170.51     4102.98    382.52 o 
   0   4   6      162.78      -95.73    465.40 o 
   2   4   6      211.15      341.38    450.05 o 
   4   4   6      623.31      486.22    437.45 o 
   6   4   6        3.97     -208.91    478.33 o 
   8   4   6      152.47      196.88    522.89 o 
  10   4   6       30.94     -233.60    508.13 o 
  12   4   6     1010.12      538.03    510.03 o 
  14   4   6      319.62      835.69    579.81 o 
 -13   5   6      430.35      483.84    416.84 o 
 -11   5   6     1348.05     1296.45    435.65 o 
  -9   5   6       36.50      -18.04    387.62 o 
  -7   5   6     2768.60     2501.06    393.51 o 
  -5   5   6     4704.01     4707.97    440.17 o 
  -3   5   6     1911.18     1155.46    656.78 o 
  -1   5   6     1641.38     1556.49    516.72 o 
   1   5   6     3818.15     3559.50    666.05 o 
   3   5   6     4551.53     5013.06    658.61 o 
   5   5   6       67.81     -239.92    610.48 o 
   7   5   6      713.93      707.20    600.62 o 
 -27   1   7        0.15      358.89    347.97 o 
 -25   1   7     2265.43     1288.64    379.43 o 
 -23   1   7        2.97      405.88    530.40 o 
 -21   1   7     9780.63     9381.06    433.82 o 
 -19   1   7      864.26      773.31    287.82 o 
 -17   1   7    21380.40    24003.78    532.85 o 
 -15   1   7    11305.61    11529.63    309.53 o 
 -13   1   7       86.67     -131.65    229.49 o 
 -11   1   7     5642.27     5666.57    227.50 o 
  -9   1   7    13657.03    14226.12    686.98 o 
  -7   1   7    68996.03    66441.29    539.63 o 
  -5   1   7    30702.40    28337.71    534.37 o 
  -3   1   7     7072.89     7024.11    532.33 o 
  -1   1   7    20604.80    18565.40    486.08 o 
   1   1   7    67617.57    65835.78    507.91 o 
   3   1   7    92325.45    93992.00    428.24 o 
   5   1   7     8902.25     8697.81    273.86 o 
   7   1   7      100.26      478.31    294.67 o 
   9   1   7     8886.76     9284.84    728.96 o 
  11   1   7    64422.70    69241.20    685.14 o 
  13   1   7    10279.38    10896.15    931.38 o 
  15   1   7      178.98      576.08    363.20 o 
  17   1   7     1072.70     1256.64    743.24 o 
  19   1   7     7347.25     7354.26   1082.05 o 
  21   1   7     7729.33     6841.15    332.60 o 
 -26   2   7      511.34      357.23    705.06 o 
 -24   2   7      262.99       31.24    294.92 o 
 -22   2   7     8618.78     8246.24    696.73 o 
 -20   2   7     9448.71     9671.35    354.03 o 
 -18   2   7       87.43     -268.16    334.17 o 
 -16   2   7       98.06      215.95    253.17 o 
 -14   2   7     1015.31     1084.47    487.90 o 
 -12   2   7      117.78     -324.83    324.83 o 
 -10   2   7    10010.21     9922.55    250.12 o 
  -8   2   7    11852.62    11542.61    241.88 o 
  -6   2   7    33888.72    33295.30    511.32 o 
  -4   2   7     1325.81     1463.38    263.21 o 
  -2   2   7     1236.30     1440.82    239.69 o 
   0   2   7    15199.37    13865.01    252.95 o 
   2   2   7    10421.41     9445.48    414.22 o 
   4   2   7    12968.01    12230.53    290.19 o 
   6   2   7     2359.94     2735.02    375.68 o 
   8   2   7       19.73      -13.98    358.53 o 
  10   2   7    15689.05    16079.52    386.40 o 
  12   2   7    15379.56    16622.51    376.19 o 
  14   2   7      289.31      145.69    302.97 o 
  16   2   7       80.12     -365.86    365.86 o 
  18   2   7      932.94      238.02    296.73 o 
 -23   3   7      906.59      790.98    359.97 o 
 -21   3   7     1263.29     1215.24    380.34 o 
 -19   3   7     4150.95     3956.26    437.86 o 
 -17   3   7      889.50      549.92    320.83 o 
 -15   3   7      327.27      360.19    274.64 o 
 -13   3   7     7171.35     7457.12    313.66 o 
 -11   3   7    17034.97    16526.23    531.94 o 
  -9   3   7     1015.24      973.71    303.83 o 
  -7   3   7     4448.94     4161.88    316.99 o 
  -5   3   7     4555.47     4604.72    313.25 o 
  -3   3   7     7696.25     7432.60    342.64 o 
  -1   3   7    27463.71    27391.57   1304.60 o 
   1   3   7     3442.56     3265.22    441.23 o 
   3   3   7       26.00      875.38    493.38 o 
   5   3   7    21593.38    21736.38    612.52 o 
   7   3   7    10148.96    10212.06    388.19 o 
   9   3   7     3545.67     3870.86    310.29 o 
  11   3   7     4734.91     4096.36    293.77 o 
  13   3   7      939.32      773.11    310.47 o 
  15   3   7     4576.55     3815.67    316.82 o 
  17   3   7     7697.84     7304.44    345.56 o 
 -20   4   7       42.05      206.16    323.77 o 
 -18   4   7      466.32      627.23    353.59 o 
 -16   4   7    14804.40    13907.14   1472.93 o 
 -14   4   7     2193.05     2045.64    341.88 o 
 -12   4   7     2643.95     2546.51    347.64 o 
 -10   4   7     2786.45     2673.49    284.93 o 
  -8   4   7    24512.43    25009.95    580.92 o 
  -6   4   7    13971.55    14301.69    386.64 o 
  -4   4   7     4652.23     4525.43    421.76 o 
  -2   4   7      541.10      415.41    353.96 o 
   0   4   7     6294.09     5890.54    491.96 o 
   2   4   7    40702.88    43936.38    645.35 o 
   4   4   7     7683.09     7448.08    357.60 o 
   6   4   7        9.50      276.64    524.38 o 
   8   4   7     3395.44     3909.64    530.46 o 
  10   4   7    11533.72    10911.67    558.74 o 
  12   4   7    12053.42    11648.29    667.36 o 
 -13   5   7     1294.18     1524.74    612.73 o 
 -11   5   7     1247.07     1130.77    545.16 o 
  -9   5   7       91.40       84.19    372.24 o 
  -7   5   7      206.64      159.98    332.99 o 
  -5   5   7       35.14      -48.28    408.42 o 
  -3   5   7      236.47      411.52    627.66 o 
  -1   5   7       72.03     -324.21    616.50 o 
   1   5   7      319.52      895.30    509.06 o 
   3   5   7     2258.91     3024.46    574.90 o 
   5   5   7       71.45      -56.29    605.07 o 
 -28   0   8     1139.43     1985.06    600.97 o 
 -26   0   8     1789.70     1913.66    377.91 o 
 -24   0   8     1559.09     1192.13    390.85 o 
 -22   0   8    18823.92    18295.04    434.05 o 
 -20   0   8    57210.86    61385.89    711.14 o 
 -18   0   8    10546.18    11119.57    414.03 o 
 -16   0   8      331.58      259.65    314.18 o 
 -14   0   8   133499.30   140027.48   2976.45 o 
 -12   0   8   111119.90   114589.82   2220.01 o 
 -10   0   8    81013.58    79894.97   3085.83 o 
  -8   0   8    61239.12    55960.21   1148.11 o 
  -6   0   8    25335.86    24953.45   4748.99 o 
  -4   0   8   141695.98   144230.81   1567.75 o 
  -2   0   8   315959.31   341901.25   1059.49 o 
   0   0   8    24330.99    22590.84    459.98 o 
   2   0   8    29554.00    28787.46    503.76 o 
   4   0   8   101833.63   100593.33    580.87 o 
   6   0   8   103555.15   100563.98    733.34 o 
   8   0   8    65031.29    67700.11    747.16 o 
  10   0   8     4804.58     5154.39    517.52 o 
  12   0   8     1162.34     1423.34    333.33 o 
  14   0   8    29420.55    29277.63    555.11 o 
  16   0   8    27344.25    27690.96    494.67 o 
  18   0   8     1940.63     2094.71    370.40 o 
  20   0   8      140.92      -87.60    596.34 o 
 -27   1   8     2617.82     2095.11    441.33 o 
 -25   1   8     2197.19     2023.76    350.24 o 
 -23   1   8     1483.93     1975.15    459.35 o 
 -21   1   8      364.64     1080.97    572.44 o 
 -19   1   8      162.79      418.45    417.78 o 
 -17   1   8    10786.67    11682.86    555.95 o 
 -15   1   8     1722.15     2206.24    256.17 o 
 -13   1   8     1018.40      982.52    202.26 o 
 -11   1   8       52.64       -7.62    228.42 o 
  -9   1   8      597.63      473.86    209.37 o 
  -7   1   8     4373.15     4182.71    668.99 o 
  -5   1   8     5228.27     4881.33    519.68 o 
  -3   1   8    16276.21    14538.46    274.85 o 
  -1   1   8      571.19     1161.63    337.42 o 
   1   1   8    19061.87    18821.93    402.19 o 
   3   1   8     1276.18     1258.05    195.25 o 
   5   1   8      248.89      228.25    203.94 o 
   7   1   8     1171.89     6565.23    976.10 o 
   9   1   8      477.22      178.76    287.42 o 
  11   1   8     7179.15     7724.68    352.83 o 
  13   1   8     4471.87     4436.36    332.33 o 
  15   1   8      710.15     1073.78    257.99 o 
  17   1   8     1135.48     1083.41    258.61 o 
  19   1   8     4755.64     4887.52   1078.17 o 
 -26   2   8     6966.15     6831.57   1031.26 o 
 -24   2   8     5039.78     4440.44    525.64 o 
 -22   2   8      799.33     1167.36    312.85 o 
 -20   2   8      314.39      238.16    524.42 o 
 -18   2   8     5065.32     5379.99    396.41 o 
 -16   2   8    13023.44    13708.72    327.92 o 
 -14   2   8     3231.86     3733.35    318.65 o 
 -12   2   8     5932.00     5755.34    258.46 o 
 -10   2   8       54.54     -129.49    221.14 o 
  -8   2   8    47150.29    46028.77   1063.09 o 
  -6   2   8     6974.18     6655.73    241.82 o 
  -4   2   8       66.35     -197.50    197.50 o 
  -2   2   8      621.34      204.21    221.41 o 
   0   2   8     2094.75     1933.46    218.23 o 
   2   2   8    28692.58    27734.79    593.62 o 
   4   2   8     5776.08     5905.50    315.24 o 
   6   2   8     6132.45     5869.88    391.74 o 
   8   2   8      725.23      816.22    423.62 o 
  10   2   8    14178.34    14791.46    318.18 o 
  12   2   8     7576.58     7089.84    376.76 o 
  14   2   8      515.69      708.44    402.43 o 
  16   2   8       76.19      137.69    293.59 o 
  18   2   8     1404.28     1454.06    302.03 o 
 -23   3   8     5676.98     5513.84   1061.31 o 
 -21   3   8    15326.82    15419.53   1521.50 o 
 -19   3   8     8528.66     8727.67    471.77 o 
 -17   3   8     1016.89      702.12    263.85 o 
 -15   3   8     4633.51     5095.51    308.43 o 
 -13   3   8    31104.67    32396.60    506.35 o 
 -11   3   8    46915.16    48114.84    471.25 o 
  -9   3   8    12888.20    13430.07    415.83 o 
  -7   3   8     4921.94     5642.43    312.73 o 
  -5   3   8    32730.38    35646.01   1036.23 o 
  -3   3   8    89572.84    90891.34   2053.49 o 
  -1   3   8    27697.07    29584.16    365.61 o 
   1   3   8     6154.36     6355.54    316.15 o 
   3   3   8     5183.70     5193.25    440.59 o 
   5   3   8    31348.26    35031.05   2367.34 o 
   7   3   8    33502.66    35248.94    934.06 o 
   9   3   8     8199.66     8182.24    398.96 o 
  11   3   8       97.06      261.51    267.57 o 
  13   3   8     5227.07     4854.12    275.27 o 
  15   3   8    10173.40    10426.23    681.86 o 
 -18   4   8       42.81      280.19    405.28 o 
 -16   4   8      367.50      192.61    302.82 o 
 -14   4   8     1907.52     1600.94    312.01 o 
 -12   4   8      235.52      505.83    308.98 o 
 -10   4   8      231.67      284.32    287.88 o 
  -8   4   8     3582.04     3378.19    302.42 o 
  -6   4   8     2227.19     2555.41    264.17 o 
  -4   4   8      413.20     -154.67    369.42 o 
  -2   4   8     1695.30     1774.63    394.37 o 
   0   4   8     1419.36     1483.60    452.28 o 
   2   4   8     1461.70     1649.82    442.34 o 
   4   4   8     2171.98     1899.72    548.41 o 
   6   4   8       63.33      804.04    516.86 o 
   8   4   8       90.39     -141.48    506.33 o 
  10   4   8      526.56      560.26    495.84 o 
  12   4   8       44.77      106.26    588.51 o 
 -11   5   8     1805.56     1568.74    577.46 o 
  -9   5   8     3413.37     3798.90    565.23 o 
  -7   5   8     5514.65     5236.06    374.98 o 
  -5   5   8       26.81      -84.71    396.82 o 
  -3   5   8      526.71      475.66    623.48 o 
  -1   5   8       29.26       20.77    501.51 o 
   1   5   8     2616.90     2834.32    591.20 o 
   3   5   8     6339.09     6740.26    643.14 o 
   5   5   8      315.12     -530.73    594.25 o 
 -27   1   9     9803.48     8153.81    473.45 o 
 -25   1   9    10970.05    10266.27   1109.67 o 
 -23   1   9     2112.12     1569.26    361.24 o 
 -21   1   9        2.20      553.25    336.24 o 
 -19   1   9     6215.15     6429.56    362.78 o 
 -17   1   9    49670.02    53759.00   1281.86 o 
 -15   1   9    28698.75    30719.57    971.81 o 
 -13   1   9        0.67      -46.82    180.06 o 
 -11   1   9     4832.98     5085.44    448.84 o 
  -9   1   9    61436.24    59294.74    826.85 o 
  -7   1   9    49109.36    47385.70    895.55 o 
  -5   1   9    15173.52    14669.43    255.32 o 
  -3   1   9     4091.07     3914.20    203.59 o 
  -1   1   9     1311.36     1092.25    183.59 o 
   1   1   9    50427.81    50022.85    330.70 o 
   3   1   9    27443.78    26762.60    260.80 o 
   5   1   9     7869.22     7774.85    204.59 o 
   7   1   9      398.29      236.18    354.64 o 
   9   1   9     3742.66     4011.54    357.96 o 
  11   1   9     6259.13     6436.67    396.43 o 
  13   1   9      124.06      291.85    320.30 o 
  15   1   9     6025.86     6274.22    386.67 o 
  17   1   9     2363.72     2155.12    302.44 o 
  19   1   9     2158.79     1571.89    484.99 o 
 -26   2   9     4140.52     3649.76    368.49 o 
 -24   2   9      185.53      292.38    362.77 o 
 -22   2   9      204.52      483.01    379.32 o 
 -20   2   9     2135.42     1936.59    231.59 o 
 -18   2   9     4759.69     4996.83    258.16 o 
 -16   2   9    26628.89    27566.39    359.65 o 
 -14   2   9      321.92      331.69    264.09 o 
 -12   2   9     2071.57     2272.17    304.00 o 
 -10   2   9    12451.21    13177.23    306.32 o 
  -8   2   9    23439.15    22431.22    278.81 o 
  -6   2   9     1307.16     1172.52    223.82 o 
  -4   2   9     1163.73     1158.06    192.94 o 
  -2   2   9     2947.51     2765.55    224.42 o 
   0   2   9     7795.62     7616.73    218.10 o 
   2   2   9    12174.15    12303.72    264.86 o 
   4   2   9     4991.89     5170.37    276.43 o 
   6   2   9    10259.88    10578.71    415.62 o 
   8   2   9      398.76      449.96    337.72 o 
  10   2   9       26.11     -316.84    316.84 o 
  12   2   9       14.09     -304.91    304.91 o 
  14   2   9     5064.53     5137.35    943.01 o 
  16   2   9     9394.50     8866.93    944.34 o 
 -23   3   9     4100.27     4223.62    763.52 o 
 -21   3   9     9784.60     8936.31   1295.18 o 
 -19   3   9      903.48      892.70    320.21 o 
 -17   3   9     1705.13     2017.42    300.57 o 
 -15   3   9     6881.28     6233.11    294.62 o 
 -13   3   9     6389.45     6583.48    313.79 o 
 -11   3   9    15910.82    17075.71    333.54 o 
  -9   3   9     3966.83     4547.56    297.68 o 
  -7   3   9        7.87      289.46    317.31 o 
  -5   3   9    17265.01    18287.14    375.80 o 
  -3   3   9    23067.81    24356.31    389.34 o 
  -1   3   9      734.29      649.05    275.12 o 
   1   3   9     2299.11     2685.27    267.96 o 
   3   3   9     2704.79     2746.77    314.08 o 
   5   3   9     3347.81     3708.30    456.55 o 
   7   3   9    10675.40     9930.49    372.03 o 
   9   3   9      501.51      886.82    375.62 o 
  11   3   9      774.57      911.28    371.20 o 
  13   3   9     3560.05     3034.52    403.15 o 
  15   3   9     2484.08     2712.97    371.85 o 
 -18   4   9    14285.55    13970.86   1273.39 o 
 -16   4   9    11629.14    10590.35    823.06 o 
 -14   4   9     2589.04     2198.20    315.18 o 
 -12   4   9      515.38      786.37    353.10 o 
 -10   4   9      465.37      314.27    333.52 o 
  -8   4   9    32827.25    34013.05   1013.84 o 
  -6   4   9    15784.48    15219.97    375.44 o 
  -4   4   9      432.94      431.57    265.41 o 
  -2   4   9     1297.63     1517.96    374.72 o 
   0   4   9    13665.33    14119.44    516.85 o 
   2   4   9     7746.72     6937.74    439.60 o 
   4   4   9     4149.26     4348.04    396.48 o 
   6   4   9     1368.25     1670.23    374.27 o 
   8   4   9        5.47      471.40    501.81 o 
  10   4   9     9729.57    10656.44    640.83 o 
 -11   5   9      177.01      229.79    472.16 o 
  -9   5   9      381.81      137.42    435.69 o 
  -7   5   9      512.88      555.58    411.98 o 
  -5   5   9      121.20       21.67    569.55 o 
  -3   5   9      720.48     1292.47    609.35 o 
  -1   5   9       22.22      -39.43    602.05 o 
   1   5   9       26.94     -615.29    615.29 o 
   3   5   9      225.00     -366.06    609.00 o 
 -26   0  10      576.92      100.85    520.23 o 
 -24   0  10    17441.41    18758.63    622.90 o 
 -22   0  10    65634.24    69425.56    725.63 o 
 -20   0  10    15440.56    16890.31    404.06 o 
 -18   0  10     4776.00     4325.97    577.15 o 
 -16   0  10     4786.22     5441.32    329.84 o 
 -14   0  10    43695.88    44921.10   3061.68 o 
 -12   0  10   109589.08   110102.74   4657.86 o 
 -10   0  10    20375.90    19351.66    308.61 o 
  -8   0  10    12440.78    12237.66    363.09 o 
  -6   0  10    47697.96    46186.28    777.06 o 
  -4   0  10    47703.45    46483.20   1037.63 o 
  -2   0  10    21188.86    20367.49    947.48 o 
   0   0  10      646.72      414.36    354.99 o 
   2   0  10    20181.02    20291.56    325.05 o 
   4   0  10     5420.50     5366.55    306.52 o 
   6   0  10    47513.30    50669.63    978.36 o 
   8   0  10     3276.02     3110.10    509.76 o 
  10   0  10     8753.16     8499.42    501.95 o 
  12   0  10      367.21      303.76    440.73 o 
  14   0  10      462.11      222.18    372.70 o 
  16   0  10     1952.52     1895.06    515.55 o 
  18   0  10     1491.35     1997.84    590.17 o 
 -27   1  10     2279.10     2054.63    440.90 o 
 -25   1  10      812.76      441.54    751.77 o 
 -23   1  10      368.10      137.95    377.63 o 
 -21   1  10      900.07      627.32    334.00 o 
 -19   1  10      510.29      507.72    281.20 o 
 -17   1  10      707.87      323.05    295.37 o 
 -15   1  10    10386.16    12756.25   1052.67 o 
 -13   1  10       23.01     1974.67    701.65 o 
 -11   1  10      484.48      599.57    197.84 o 
  -9   1  10    31477.93    30716.79    401.89 o 
  -7   1  10    10822.43     9883.48    204.57 o 
  -5   1  10     4656.65     4525.84    199.21 o 
  -3   1  10    17005.03    16969.33    264.35 o 
  -1   1  10    11730.35    10816.70    207.60 o 
   1   1  10    17517.96    16164.82    221.63 o 
   3   1  10    34235.68    33536.34    280.94 o 
   5   1  10     6299.98     6553.37    264.46 o 
   7   1  10     9466.39     9232.30    381.89 o 
   9   1  10    28637.79    28585.16    733.21 o 
  11   1  10    15599.23    16240.46    315.82 o 
  13   1  10     5648.38     5730.15    325.09 o 
  15   1  10     7521.52     6993.80    390.40 o 
  17   1  10     4118.52     3574.34    878.76 o 
 -26   2  10     2766.99     3344.81    547.99 o 
 -24   2  10     1341.17     1035.49    304.60 o 
 -22   2  10      436.11      255.20    484.69 o 
 -20   2  10       13.77      162.75    223.86 o 
 -18   2  10    10967.17    11008.36    579.29 o 
 -16   2  10    14305.97    15803.76    330.58 o 
 -14   2  10      431.33      341.60    235.78 o 
 -12   2  10      471.47     -238.77    273.41 o 
 -10   2  10     4497.49     4924.77    255.28 o 
  -8   2  10    18010.02    19255.04    423.98 o 
  -6   2  10    17078.06    16042.12    356.57 o 
  -4   2  10       40.90       89.58    189.27 o 
  -2   2  10       80.58      671.08    254.96 o 
   0   2  10    47719.17    49171.53    928.57 o 
   2   2  10    17722.29    18996.89    305.37 o 
   4   2  10     2716.07     3082.18    257.92 o 
   6   2  10     1095.46     1355.27    278.99 o 
   8   2  10     3816.18     4646.12    339.71 o 
  10   2  10    17732.08    17760.25    569.02 o 
  12   2  10    10008.21    11064.22    438.89 o 
  14   2  10       12.52       93.31    295.81 o 
  16   2  10     1323.48      814.84    435.16 o 
 -23   3  10     9722.60     9696.46   1183.02 o 
 -21   3  10    17091.55    16507.75    326.80 o 
 -19   3  10     3758.43     3734.63    323.51 o 
 -17   3  10      649.58     1392.60    369.03 o 
 -15   3  10     7508.00     7357.82    462.49 o 
 -13   3  10    28099.21    29641.79    861.67 o 
 -11   3  10    13609.93    14380.41    319.05 o 
  -9   3  10      472.94      245.24    246.22 o 
  -7   3  10      294.34      263.93    246.94 o 
  -5   3  10    12223.66    12736.26    299.80 o 
  -3   3  10    16457.22    16793.61    554.45 o 
  -1   3  10      206.49      332.39    225.47 o 
   1   3  10     2793.52     3149.78    263.10 o 
   3   3  10      618.16      674.66    432.63 o 
   5   3  10     5351.78     5296.29    346.51 o 
   7   3  10      694.73      800.04    308.46 o 
   9   3  10     3557.72     3785.19    386.95 o 
  11   3  10     5730.01     5247.08    358.74 o 
  13   3  10       93.76      621.78    336.83 o 
 -18   4  10      221.92       86.35    367.44 o 
 -16   4  10      166.40       73.34    436.27 o 
 -14   4  10       42.56     -187.22    267.90 o 
 -12   4  10       89.75        3.85    327.51 o 
 -10   4  10      225.87      612.85    308.29 o 
  -8   4  10      106.51      -85.88    363.83 o 
  -6   4  10      198.01      125.58    327.35 o 
  -4   4  10     2352.27     2504.35    332.93 o 
  -2   4  10     2478.89     2895.22    360.21 o 
   0   4  10     1670.06     1112.97    553.77 o 
   2   4  10     2696.01     2142.05    545.45 o 
   4   4  10     2935.27     2193.33    538.85 o 
   6   4  10     3391.31     3220.35    526.23 o 
   8   4  10     3956.45     3647.49    574.18 o 
  10   4  10     2296.40     2472.73    596.88 o 
  -9   5  10     1819.19     2191.28    475.61 o 
  -7   5  10     4255.10     4388.55    554.20 o 
  -5   5  10        9.98      283.56    607.77 o 
  -3   5  10     4129.58     3961.77    636.85 o 
  -1   5  10      920.88     1012.51    598.54 o 
   1   5  10     5232.31     5222.89    622.20 o 
 -27   1  11     6289.87     7290.74    378.01 o 
 -25   1  11     4513.59     5004.31    318.10 o 
 -23   1  11     1271.87     1090.86    316.94 o 
 -21   1  11     1737.87     1933.40    232.14 o 
 -19   1  11     9598.42     9829.38    227.39 o 
 -17   1  11     3979.32     4295.42    237.50 o 
 -15   1  11     1212.45     1902.44    290.20 o 
 -13   1  11    12605.96    13130.39    402.16 o 
 -11   1  11     5994.71     5573.81    234.00 o 
  -9   1  11     5710.85     5373.57    213.85 o 
  -7   1  11     3868.40     3854.41    230.88 o 
  -5   1  11    31489.78    30242.75    324.69 o 
  -3   1  11    31481.85    30379.99    419.68 o 
  -1   1  11       15.55     -130.17    185.93 o 
   1   1  11       25.76      154.92    184.09 o 
   3   1  11     6781.92     7012.21    268.34 o 
   5   1  11    33268.91    36883.02    335.30 o 
   7   1  11    11231.15    11751.38    698.19 o 
   9   1  11      465.83      441.74    325.48 o 
  11   1  11      342.83      405.65    303.50 o 
  13   1  11     8376.39     8438.20    396.76 o 
  15   1  11     6695.79     6814.75    381.46 o 
  17   1  11      439.12      229.16    417.94 o 
 -26   2  11     1068.87      703.15    351.55 o 
 -24   2  11       85.94      534.27    296.61 o 
 -22   2  11     7969.83     7810.70    581.03 o 
 -20   2  11      558.35      930.84    296.69 o 
 -18   2  11      839.16      681.21    275.07 o 
 -16   2  11      664.18      407.65    245.98 o 
 -14   2  11    10609.36    10945.84    261.16 o 
 -12   2  11    18212.37    17738.28   1197.05 o 
 -10   2  11    11537.61    11781.28    502.32 o 
  -8   2  11      259.83     -185.22    244.61 o 
  -6   2  11    27534.24    30310.77    642.61 o 
  -4   2  11    63310.77    69651.95   1338.32 o 
  -2   2  11    18724.83    19571.26    402.25 o 
   0   2  11     6794.60     7011.69    226.84 o 
   2   2  11    12570.75    12415.89    279.55 o 
   4   2  11    14335.23    15253.72    246.96 o 
   6   2  11    48820.45    52162.68    623.67 o 
   8   2  11    12429.09    12246.37    543.03 o 
  10   2  11      598.16     1243.43    378.13 o 
  12   2  11    11542.09    11984.74    345.76 o 
  14   2  11    14758.67    13978.41   1633.99 o 
 -23   3  11     1100.93      876.54    470.90 o 
 -21   3  11     2667.01     2590.65    308.64 o 
 -19   3  11     2444.42     2315.00    323.80 o 
 -17   3  11     1507.06     1349.58    325.67 o 
 -15   3  11      587.30      538.31    260.71 o 
 -13   3  11    13597.20    13842.13    663.46 o 
 -11   3  11       80.25       91.85    316.97 o 
  -9   3  11      230.30      312.35    241.40 o 
  -7   3  11      198.82      248.71    241.04 o 
  -5   3  11       55.75      277.80    199.04 o 
  -3   3  11     5754.17     5911.03    213.17 o 
  -1   3  11      824.77      804.25    254.64 o 
   1   3  11     4838.81     5187.53    248.80 o 
   3   3  11      275.87       11.70    326.88 o 
   5   3  11     3833.11     3717.50    327.49 o 
   7   3  11       15.71      323.91    378.65 o 
   9   3  11       69.27      130.65    328.50 o 
  11   3  11      144.23      432.11    356.28 o 
  13   3  11       27.94      -39.59    382.78 o 
 -18   4  11     4950.54     5312.26    371.74 o 
 -16   4  11     7451.06     7151.44    347.72 o 
 -14   4  11     1616.83     1561.90    330.61 o 
 -12   4  11      497.43      368.58    326.54 o 
 -10   4  11     6556.44     6668.94    341.86 o 
  -8   4  11     3458.51     3754.35    318.58 o 
  -6   4  11      175.47      126.28    308.70 o 
  -4   4  11     1020.26     1023.13    283.82 o 
  -2   4  11     1934.42     1768.87    441.49 o 
   0   4  11     7592.55     8459.68    570.71 o 
   2   4  11     4063.16     5057.35    536.25 o 
   4   4  11     3274.20     2947.38    381.04 o 
   6   4  11     1366.73      616.05    519.70 o 
   8   4  11     1097.36     2057.31    422.72 o 
  -7   5  11     3746.01     4548.64    633.78 o 
  -5   5  11     4205.47     4965.26    626.31 o 
  -3   5  11     9372.59     9635.85    652.52 o 
 -26   0  12      662.62       27.40    512.41 o 
 -24   0  12      796.27      906.53    382.06 o 
 -22   0  12    12300.93    13915.85    794.20 o 
 -20   0  12      119.94      157.14    477.44 o 
 -18   0  12    14849.17    15542.33    550.12 o 
 -16   0  12     1700.15     1642.20    376.80 o 
 -14   0  12     7268.39     8730.65    337.23 o 
 -12   0  12      353.01      240.91    388.24 o 
 -10   0  12     4414.56     4262.67    268.52 o 
  -8   0  12    30637.31    29426.93    361.17 o 
  -6   0  12     2618.08     1841.87    329.10 o 
  -4   0  12    20957.98    20384.64    392.88 o 
  -2   0  12      301.90       51.58    243.80 o 
   0   0  12    53186.20    52704.13    441.56 o 
   2   0  12      214.06      482.96    359.25 o 
   4   0  12     1495.22     1283.04    364.83 o 
   6   0  12     1003.53      684.72    277.32 o 
   8   0  12       91.62      487.37    464.79 o 
  10   0  12     5221.58     5272.71    455.67 o 
  12   0  12       96.11      242.93    359.73 o 
  14   0  12    17528.40    18004.31    462.43 o 
  16   0  12      768.69      762.60    595.21 o 
 -27   1  12     2494.00     2792.33    378.86 o 
 -25   1  12     4126.32     3915.85    376.09 o 
 -23   1  12     6328.01     6896.91    453.02 o 
 -21   1  12     1839.30     1840.22    189.39 o 
 -19   1  12    27553.78    28085.92   1032.54 o 
 -17   1  12    29158.28    31343.95    552.27 o 
 -15   1  12     3328.27     3960.46    223.55 o 
 -13   1  12    19192.36    19937.37    637.18 o 
 -11   1  12    36296.76    37834.27    331.90 o 
  -9   1  12    29195.58    31175.07    843.08 o 
  -7   1  12    57616.99    57210.27    489.31 o 
  -5   1  12    14097.66    13326.02    227.16 o 
  -3   1  12    14516.16    14356.50    318.43 o 
  -1   1  12    64393.90    68495.72   1301.63 o 
   1   1  12    31828.94    33601.30    580.53 o 
   3   1  12    12254.16    13052.51    267.79 o 
   5   1  12    10819.50    11191.90    235.17 o 
   7   1  12     8601.29     8483.08    357.34 o 
   9   1  12    15866.23    16182.10    316.84 o 
  11   1  12    13255.27    14446.01    388.63 o 
  13   1  12     1383.78     1360.19    370.36 o 
  15   1  12     1652.34     1136.21    429.96 o 
 -24   2  12      190.05      339.49    341.66 o 
 -22   2  12       52.23      383.42    272.51 o 
 -20   2  12     6357.45     6906.07    297.55 o 
 -18   2  12    13880.83    13655.18    328.06 o 
 -16   2  12    11424.63    12328.74    406.62 o 
 -14   2  12      650.53      688.58    251.52 o 
 -12   2  12     1480.73     1527.58    235.40 o 
 -10   2  12    28557.36    30037.91    574.62 o 
  -8   2  12    41783.68    43901.98   1190.89 o 
  -6   2  12     1030.42      758.79    268.53 o 
  -4   2  12      988.00     1032.01    261.39 o 
  -2   2  12     8629.64     9088.27    251.85 o 
   0   2  12    26554.05    28685.53    380.74 o 
   2   2  12    20184.90    21448.55    311.68 o 
   4   2  12      740.59      524.73    204.24 o 
   6   2  12        4.96      200.59    256.55 o 
   8   2  12    16028.08    15581.88    904.19 o 
  10   2  12     9127.76    10544.77    649.00 o 
  12   2  12     1109.19      379.39    402.10 o 
  14   2  12       58.77      934.31   1217.50 o 
 -23   3  12     1735.63     2126.42    354.23 o 
 -21   3  12      631.50      535.28    301.88 o 
 -19   3  12     3348.98     3760.49    280.00 o 
 -17   3  12     5238.25     5502.37    333.46 o 
 -15   3  12        5.99      119.46    322.41 o 
 -13   3  12     4790.24     4514.99    277.41 o 
 -11   3  12     1981.14     1974.35    214.13 o 
  -9   3  12    13393.39    14039.46    499.23 o 
  -7   3  12     3533.48     3776.16    248.36 o 
  -5   3  12      198.56      374.39    211.69 o 
  -3   3  12       34.35       53.29    212.03 o 
  -1   3  12     5557.02     5741.72    263.61 o 
   1   3  12    10666.37    11437.60    665.71 o 
   3   3  12       14.41     -103.77    266.08 o 
   5   3  12     4398.31     4583.04    308.39 o 
   7   3  12       10.37     -340.83    379.68 o 
   9   3  12     2837.52     3139.01    378.50 o 
  11   3  12      654.92        0.01    434.13 o 
 -18   4  12     3197.75     2793.77    386.62 o 
 -16   4  12     2229.39     2843.49    358.56 o 
 -14   4  12     6525.84     6546.02    326.89 o 
 -12   4  12    10590.73    10696.81    340.07 o 
 -10   4  12     4076.32     4144.97    320.25 o 
  -8   4  12     6865.10     8091.67    396.35 o 
  -6   4  12     9684.77    10644.43    411.32 o 
  -4   4  12     6112.53     6487.33    338.34 o 
  -2   4  12     8652.81     9024.57    272.49 o 
   0   4  12     6670.42     7414.91    562.75 o 
   2   4  12     2989.18     2341.51    542.46 o 
   4   4  12     6508.83     6311.19    541.60 o 
   6   4  12     5342.88     6064.66    625.24 o 
 -25   1  13     3972.24     3800.94    354.62 o 
 -23   1  13     9354.20    10029.36    308.33 o 
 -21   1  13     6052.74     6748.44    312.54 o 
 -19   1  13      302.49      533.69    214.07 o 
 -17   1  13      378.69     -167.84    248.33 o 
 -15   1  13    13704.97    14731.32    259.72 o 
 -13   1  13    36517.64    38215.58    740.97 o 
 -11   1  13      140.72      407.99    353.34 o 
  -9   1  13      938.42      839.93    269.26 o 
  -7   1  13     1273.07     1141.46    222.49 o 
  -5   1  13    21853.19    22961.28    413.31 o 
  -3   1  13     9746.10     9824.12    235.03 o 
  -1   1  13     6704.75     6947.42    228.28 o 
   1   1  13     9997.85    10174.28    269.55 o 
   3   1  13     4159.39     4561.41    223.57 o 
   5   1  13     5637.67     5697.08    257.08 o 
   7   1  13      683.47      825.35    478.55 o 
   9   1  13     6591.20     6839.91    401.34 o 
  11   1  13     3720.10     3754.08    487.12 o 
  13   1  13      322.86     -268.26    493.86 o 
  15   1  13       40.45       37.07    337.34 o 
 -24   2  13     7697.14     7903.37    365.22 o 
 -22   2  13    11855.77    11824.63    490.89 o 
 -20   2  13    11606.66    11756.04    311.84 o 
 -18   2  13     2468.57     2377.12    209.38 o 
 -16   2  13    10963.10    10673.16    211.36 o 
 -14   2  13    48438.11    49453.57   1389.27 o 
 -12   2  13    11698.02    11555.67    295.19 o 
 -10   2  13     2470.36     2706.42    217.76 o 
  -8   2  13    11066.15    11461.77    285.74 o 
  -6   2  13    15874.50    17747.65    545.85 o 
  -4   2  13    18725.85    20248.57    265.67 o 
  -2   2  13    16867.09    18064.07    259.31 o 
   0   2  13      461.84      463.74    236.36 o 
   2   2  13     2545.26     1986.98    236.00 o 
   4   2  13    14408.79    15449.59    233.79 o 
   6   2  13     1089.03     1207.20    254.76 o 
   8   2  13      783.00      624.38    310.76 o 
  10   2  13       33.65     -263.64    464.18 o 
  12   2  13        1.65       35.69    653.97 o 
 -21   3  13      319.95     -162.90    406.71 o 
 -19   3  13     1328.85     1420.17    533.95 o 
 -17   3  13      405.71      256.93    312.82 o 
 -15   3  13       59.62       -3.77    317.70 o 
 -13   3  13      512.73      573.12    200.30 o 
 -11   3  13     1871.03     2076.34    231.48 o 
  -9   3  13     1870.28     2480.71    233.82 o 
  -7   3  13        7.69       65.72    230.68 o 
  -5   3  13     7851.34     7873.98    324.66 o 
  -3   3  13       10.36      374.16    231.76 o 
  -1   3  13       18.56      395.31    239.29 o 
   1   3  13      454.89      410.91    230.73 o 
   3   3  13      179.06      131.89    325.47 o 
   5   3  13     4453.27     4524.21    397.17 o 
   7   3  13     1556.00     1837.45    386.48 o 
   9   3  13      335.17      779.89    462.85 o 
 -16   4  13       42.60     -355.48    355.48 o 
 -14   4  13     1794.40     1844.78    264.78 o 
 -12   4  13      496.21      481.25    295.94 o 
 -10   4  13     3716.91     3459.32    332.24 o 
  -8   4  13     9272.69    10255.79    563.90 o 
  -6   4  13     1450.31     1238.59    303.23 o 
  -4   4  13     2505.19     2868.99    276.11 o 
  -2   4  13     2091.97     2058.87    322.68 o 
   0   4  13     5817.29     5997.66    551.79 o 
   2   4  13     1408.21     1328.17    510.37 o 
   4   4  13       40.99      267.91    605.66 o 
 -26   0  14      451.12      438.03    436.22 o 
 -24   0  14     5595.75     5315.50    289.40 o 
 -22   0  14        7.40     -433.47    433.47 o 
 -20   0  14     1428.31     1918.72    308.34 o 
 -18   0  14     1030.15      646.40    282.51 o 
 -16   0  14      223.89      314.00    284.63 o 
 -14   0  14    30016.93    33210.71    441.79 o 
 -12   0  14     8061.43     8744.87    329.70 o 
 -10   0  14     8681.07     8695.39    716.01 o 
  -8   0  14      883.22     2449.25    917.74 o 
  -6   0  14    51533.89    52706.78   2033.03 o 
  -4   0  14    21484.45    22362.74    423.91 o 
  -2   0  14     9365.55     9511.87    382.62 o 
   0   0  14     1950.66     1730.43    290.37 o 
   2   0  14    17535.16    18050.66    489.92 o 
   4   0  14    60387.30    63612.36   1851.63 o 
   6   0  14    31752.58    32878.59    716.19 o 
   8   0  14      214.17      430.78    485.57 o 
  10   0  14     7054.70     6869.13    406.96 o 
  12   0  14    20077.16    21557.77    595.28 o 
  14   0  14    18793.47    19872.59    684.75 o 
 -25   1  14     3234.36     3127.82    284.82 o 
 -23   1  14     2059.14     2892.95    563.67 o 
 -21   1  14    10123.34    10982.03    275.31 o 
 -19   1  14    10747.39    10659.02    235.86 o 
 -17   1  14    13654.95    13134.76    274.36 o 
 -15   1  14    12241.89    12355.30    273.94 o 
 -13   1  14      228.84      240.93    228.13 o 
 -11   1  14    16695.40    17580.21    348.20 o 
  -9   1  14    21595.82    22852.10    481.98 o 
  -7   1  14      830.68      464.75    270.75 o 
  -5   1  14     3823.93     3903.55    265.27 o 
  -3   1  14     3103.86     2970.83    232.78 o 
  -1   1  14     1321.26     1929.71    333.40 o 
   1   1  14    14154.33    13916.47    350.19 o 
   3   1  14      155.73      352.53    203.44 o 
   5   1  14      892.09      917.61    229.63 o 
   7   1  14     3559.41     3548.38    319.79 o 
   9   1  14      696.71      489.36    373.35 o 
  11   1  14       10.36      514.80    357.27 o 
  13   1  14      172.07      427.55    422.12 o 
 -24   2  14      738.89     1029.21    359.55 o 
 -22   2  14       25.84     -223.63    302.94 o 
 -20   2  14     8600.76     8530.54    583.92 o 
 -18   2  14    16423.83    17481.16    316.51 o 
 -16   2  14     1628.21     1594.31    220.70 o 
 -14   2  14       20.54     -197.67    197.67 o 
 -12   2  14     2539.93     2146.89    206.53 o 
 -10   2  14    13868.48    14845.34    251.10 o 
  -8   2  14    17384.79    18129.37    281.42 o 
  -6   2  14      239.00      401.33    241.96 o 
  -4   2  14      375.60      162.36    239.81 o 
  -2   2  14     6037.71     6127.68    222.65 o 
   0   2  14    15007.98    16378.64    224.94 o 
   2   2  14      344.29      486.77    198.83 o 
   4   2  14      185.40       -0.44    188.90 o 
   6   2  14      134.53       14.00    613.50 o 
   8   2  14     3961.33     4215.52    330.85 o 
  10   2  14     4569.74     4120.38    378.80 o 
  12   2  14       69.35       21.88    418.32 o 
 -21   3  14      121.90      112.46    308.24 o 
 -19   3  14     4602.86     4509.17    317.83 o 
 -17   3  14      432.54      389.25    308.31 o 
 -15   3  14     3772.12     3996.81    256.09 o 
 -13   3  14     3292.58     3382.90    255.88 o 
 -11   3  14      314.07      378.46    252.87 o 
  -9   3  14       87.37      224.53    223.38 o 
  -7   3  14     2519.72     2591.55    299.65 o 
  -5   3  14    20319.60    20402.14    439.20 o 
  -3   3  14     6912.71     6533.96    221.48 o 
  -1   3  14        9.12      341.39    261.95 o 
   1   3  14      856.80      952.36    207.94 o 
   3   3  14    13912.43    14327.42    382.76 o 
   5   3  14    15609.82    16293.99    436.39 o 
   7   3  14     3681.05     2831.56    416.48 o 
   9   3  14      687.98      723.05    429.63 o 
 -16   4  14     2574.72     2693.47    358.80 o 
 -14   4  14     2032.93     1703.56    362.29 o 
 -12   4  14      866.80      926.89    312.25 o 
 -10   4  14     1947.55     2677.87    414.62 o 
  -8   4  14      278.59      434.61    297.63 o 
  -6   4  14      144.42      469.85    308.49 o 
  -4   4  14     1742.96     1437.02    261.84 o 
  -2   4  14        5.07     -142.34    270.75 o 
   0   4  14      146.77     -153.17    362.25 o 
   2   4  14       17.29      -46.93    388.63 o 
 -25   1  15      716.38      465.03    504.37 o 
 -23   1  15     2997.73     3411.79    223.05 o 
 -21   1  15      379.97      105.12    264.28 o 
 -19   1  15     9649.73     8970.27    239.78 o 
 -17   1  15     1354.94     1403.29    237.88 o 
 -15   1  15       30.18      355.65    210.60 o 
 -13   1  15       46.97      160.74    246.96 o 
 -11   1  15    17932.80    18684.53    308.29 o 
  -9   1  15    32588.95    34348.83    452.31 o 
  -7   1  15     2060.13     2183.09    232.17 o 
  -5   1  15     1242.99      746.82    204.36 o 
  -3   1  15    15151.08    15374.19    265.86 o 
  -1   1  15    25415.61    26654.52    506.12 o 
   1   1  15    16956.17    17926.27    508.82 o 
   3   1  15     2430.96     3283.90    408.73 o 
   5   1  15      478.24      446.30    210.04 o 
   7   1  15    11309.54    12177.04   1114.55 o 
   9   1  15    18694.25    19278.61    539.13 o 
  11   1  15      904.85     2159.72   1489.87 o 
 -24   2  15     7116.86     7000.40    799.68 o 
 -22   2  15     1795.27     2098.42    428.52 o 
 -20   2  15     3152.92     3304.39    300.88 o 
 -18   2  15       90.17      469.77    251.16 o 
 -16   2  15     1546.42     1805.59    207.62 o 
 -14   2  15      836.23      747.82    190.65 o 
 -12   2  15       41.08      -77.41    164.87 o 
 -10   2  15     8535.65     9021.27    562.85 o 
  -8   2  15     6471.86     6612.20    229.59 o 
  -6   2  15     1758.57     1711.31    286.24 o 
  -4   2  15      751.09     1117.73    233.76 o 
  -2   2  15    11635.76    11983.22    267.81 o 
   0   2  15     8521.33     8811.59    220.91 o 
   2   2  15     1211.32     1372.55    175.65 o 
   4   2  15        5.11     -234.80    234.80 o 
   6   2  15      390.50      276.12    391.81 o 
   8   2  15     9257.20     8431.19    856.57 o 
  10   2  15     2549.39     2954.29    758.03 o 
 -21   3  15     1687.19     2023.89    273.21 o 
 -19   3  15        7.14     -257.91    272.63 o 
 -17   3  15       35.62      -45.83    329.41 o 
 -15   3  15    10151.42    10612.07    296.82 o 
 -13   3  15     4627.81     4983.61    356.40 o 
 -11   3  15       40.37      -30.61    324.55 o 
  -9   3  15     3209.36     3290.84    254.38 o 
  -7   3  15     3131.54     3152.45    295.46 o 
  -5   3  15     6745.30     7104.60    239.06 o 
  -3   3  15    10014.46    10743.41    260.88 o 
  -1   3  15        7.76       20.01    234.39 o 
   1   3  15      724.52      557.27    247.48 o 
   3   3  15    13155.85    12996.25    327.62 o 
   5   3  15     2622.94     2653.11    291.41 o 
   7   3  15     1003.60     1061.28    331.72 o 
 -14   4  15      493.38      624.06    346.50 o 
 -12   4  15     4670.30     4830.35    418.30 o 
 -10   4  15     8453.28     8143.56    377.40 o 
  -8   4  15     4488.98     3963.47    330.14 o 
  -6   4  15     1448.46     1425.20    270.83 o 
  -4   4  15      443.03      593.19    253.85 o 
  -2   4  15     7138.40     7325.48    304.85 o 
   0   4  15    15850.83    14602.79    455.77 o 
 -26   0  16     4430.46     4140.04    863.88 o 
 -24   0  16    19664.92    19153.43   2323.33 o 
 -22   0  16    24329.42    24308.29   1750.09 o 
 -20   0  16      559.68      209.37    319.99 o 
 -18   0  16     2656.20     2144.22    331.80 o 
 -16   0  16    59559.30    60533.53   4494.23 o 
 -14   0  16    50960.33    54082.67   1068.59 o 
 -12   0  16    26466.23    27202.70   1231.09 o 
 -10   0  16    11947.08    12568.13    601.08 o 
  -8   0  16    19375.89    20778.93    399.69 o 
  -6   0  16    93976.40   103804.28   1302.57 o 
  -4   0  16    55363.17    57070.04    427.54 o 
  -2   0  16     3209.97     3221.03    547.53 o 
   0   0  16     7540.64     7243.01    288.11 o 
   2   0  16    35529.82    37213.18    403.63 o 
   4   0  16    33077.84    34899.32    463.95 o 
   6   0  16    16396.35    16836.52    343.01 o 
   8   0  16      552.47      322.73    517.21 o 
  10   0  16     2128.65     2135.41    620.35 o 
 -25   1  16      627.40      576.58    345.08 o 
 -23   1  16       18.02     -215.63    215.63 o 
 -21   1  16      391.20      169.74    221.13 o 
 -19   1  16     3555.34     3240.31    259.60 o 
 -17   1  16      450.65      267.82    188.59 o 
 -15   1  16      419.59      581.57    313.34 o 
 -13   1  16     1675.27     1668.74    205.59 o 
 -11   1  16      110.67      182.33    216.81 o 
  -9   1  16      236.22      147.48    244.02 o 
  -7   1  16      982.78     1802.64    242.41 o 
  -5   1  16     4260.50     4904.34    221.63 o 
  -3   1  16      765.23      670.88    190.08 o 
  -1   1  16     4678.44     4115.73    213.45 o 
   1   1  16      670.13      806.18    199.42 o 
   3   1  16       40.48     -170.33    190.36 o 
   5   1  16     1188.22     1170.12    228.44 o 
   7   1  16      201.68      835.49    365.01 o 
   9   1  16     3323.05     3404.34    793.09 o 
 -22   2  16     1271.26     1448.54    269.36 o 
 -20   2  16     2870.39     2941.57    213.08 o 
 -18   2  16     4401.83     4258.51    254.79 o 
 -16   2  16      270.97      577.27    277.15 o 
 -14   2  16     1737.80     1546.03    190.07 o 
 -12   2  16     2648.65     2657.25    208.64 o 
 -10   2  16    10627.34    10531.50    382.99 o 
  -8   2  16       86.38       95.82    203.76 o 
  -6   2  16      398.30      472.68    234.66 o 
  -4   2  16      381.29      322.90    223.30 o 
  -2   2  16     4682.06     4587.41    191.77 o 
   0   2  16     8152.04     8558.00    257.67 o 
   2   2  16       67.70      354.32    318.53 o 
   4   2  16      629.08      813.25    254.75 o 
   6   2  16     1522.53     1491.68    444.14 o 
   8   2  16     6000.38     6680.78    542.44 o 
 -19   3  16      584.41      507.01    355.62 o 
 -17   3  16    10386.26     9561.70    362.42 o 
 -15   3  16    19423.15    19743.24    671.28 o 
 -13   3  16    14884.50    14698.46    309.65 o 
 -11   3  16     1931.45     2004.79    274.29 o 
  -9   3  16     3269.03     3677.58    280.28 o 
  -7   3  16    18701.99    19564.00    288.88 o 
  -5   3  16    29931.96    32985.04    990.34 o 
  -3   3  16     7328.57     7216.97    372.67 o 
  -1   3  16     2026.80     2033.90    255.24 o 
   1   3  16     5054.19     4813.96    259.97 o 
   3   3  16    16704.17    15901.35    827.39 o 
   5   3  16     6848.62     6459.76    619.08 o 
 -12   4  16      299.36      149.57    345.22 o 
 -10   4  16     1632.82     1311.28    355.40 o 
  -8   4  16      720.48      736.62    295.58 o 
  -6   4  16      358.30      426.38    320.11 o 
  -4   4  16      442.80      474.48    286.26 o 
 -23   1  17     1277.63     1272.05    591.63 o 
 -21   1  17     7237.93     7129.75    375.58 o 
 -19   1  17    20912.62    21522.20    899.31 o 
 -17   1  17     2714.64     2727.39    285.78 o 
 -15   1  17      578.33      409.93    191.03 o 
 -13   1  17     5050.70     4921.13    253.94 o 
 -11   1  17    31170.15    33094.52    813.99 o 
  -9   1  17     7615.82     7371.23    257.01 o 
  -7   1  17      670.76      432.93    233.38 o 
  -5   1  17      106.70       47.98    186.19 o 
  -3   1  17     4862.85     4649.41    232.55 o 
  -1   1  17    12464.99    12472.11    436.43 o 
   1   1  17      446.10      656.16    290.18 o 
   3   1  17     5489.52     5896.26    445.76 o 
   5   1  17       26.98      203.26    227.05 o 
   7   1  17     2709.23     1660.32    369.98 o 
   9   1  17     1054.72      600.21    426.51 o 
 -22   2  17      717.95      508.63    282.52 o 
 -20   2  17     3941.23     3835.94    253.58 o 
 -18   2  17     7653.83     7525.83    262.62 o 
 -16   2  17       35.47      819.97    315.70 o 
 -14   2  17       46.78     -246.98    246.98 o 
 -12   2  17     6690.24     6442.98    312.49 o 
 -10   2  17     2880.72     2744.56    206.35 o 
  -8   2  17      405.50      263.69    221.85 o 
  -6   2  17      297.70      432.13    193.98 o 
  -4   2  17      903.28      889.80    241.80 o 
  -2   2  17     3575.48     3830.24    244.19 o 
   0   2  17     1699.86     1900.00    384.84 o 
   2   2  17     4269.81     4780.90    340.39 o 
   4   2  17     1432.16     1217.34    265.45 o 
   6   2  17      108.12       74.21    430.96 o 
 -19   3  17     1019.40      914.29    350.93 o 
 -17   3  17     3485.34     3185.43    323.43 o 
 -15   3  17     2544.67     2031.31    338.72 o 
 -13   3  17     7038.76     6519.44    282.65 o 
 -11   3  17     1347.96     1297.48    304.31 o 
  -9   3  17        0.96     -100.25    266.52 o 
  -7   3  17     7170.96     7138.23    285.14 o 
  -5   3  17     6397.76     5983.12    253.16 o 
  -3   3  17       90.83      187.79    226.00 o 
  -1   3  17     1482.13     1245.37    221.64 o 
   1   3  17      973.10     1177.67    296.11 o 
   3   3  17     1446.35      921.57    505.40 o 
 -24   0  18    19127.69    19474.32    676.65 o 
 -22   0  18     3914.65     3513.45    383.67 o 
 -20   0  18     4755.95     4709.35   1059.39 o 
 -18   0  18     3139.22     3327.96    687.68 o 
 -16   0  18    18457.99    20086.83   1015.80 o 
 -14   0  18    22834.03    23355.69   1186.85 o 
 -12   0  18      211.10      271.79    358.99 o 
 -10   0  18      194.32      324.44    385.78 o 
  -8   0  18    19717.34    19916.76    381.54 o 
  -6   0  18     7045.90     6670.71    339.03 o 
  -4   0  18     1857.76     2477.75    316.45 o 
  -2   0  18      363.71      225.59    302.19 o 
   0   0  18     2983.62     3979.81    487.21 o 
   2   0  18     4738.08     4933.10    372.99 o 
   4   0  18     3127.25     3477.42    467.62 o 
   6   0  18     4193.36     2645.97    522.09 o 
   8   0  18     1904.63      952.47    612.19 o 
 -23   1  18     1150.98     1118.36    330.37 o 
 -21   1  18     1610.91     1719.42    314.91 o 
 -19   1  18     1316.64     1411.91    272.46 o 
 -17   1  18     1471.60     1843.71    248.22 o 
 -15   1  18       10.21      -59.03    222.23 o 
 -13   1  18      973.45      828.18    208.83 o 
 -11   1  18    13731.82    13493.24    266.74 o 
  -9   1  18     3401.65     3220.91    274.41 o 
  -7   1  18      868.41      726.28    176.87 o 
  -5   1  18     5731.72     5282.21    251.58 o 
  -3   1  18     8060.86     8303.51    364.59 o 
  -1   1  18     8705.01     9443.82    297.03 o 
   1   1  18     8276.84     8824.55    247.62 o 
   3   1  18      965.99      993.54    210.69 o 
   5   1  18     4863.82     4285.59    227.88 o 
   7   1  18    10680.46    10423.36    424.21 o 
 -22   2  18      409.18      698.14    247.78 o 
 -20   2  18     8017.58     7057.73    530.65 o 
 -18   2  18     1905.74     1234.47    324.55 o 
 -16   2  18      691.77      411.11    219.72 o 
 -14   2  18     1469.75     1387.75    244.61 o 
 -12   2  18     5394.27     5176.43    258.22 o 
 -10   2  18     9164.06     9830.18    324.52 o 
  -8   2  18     2389.48     2565.29    246.27 o 
  -6   2  18      555.53      743.80    256.54 o 
  -4   2  18     2440.45     2548.85    252.91 o 
  -2   2  18    15115.29    14291.84    299.57 o 
   0   2  18     3826.77     3870.40    238.25 o 
   2   2  18      650.03      458.75    221.53 o 
   4   2  18      804.40      677.66    301.00 o 
 -17   3  18     5531.12     5424.09    597.98 o 
 -15   3  18     8157.83     8284.27    751.06 o 
 -13   3  18     2587.52     2432.27    302.34 o 
 -11   3  18      329.71      270.16    327.71 o 
  -9   3  18      302.40      270.03    260.39 o 
  -7   3  18     3993.39     3426.63    269.36 o 
  -5   3  18     2202.54     2125.68    256.85 o 
  -3   3  18     1235.24     1617.88    248.66 o 
  -1   3  18     1195.92      642.26    264.89 o 
   1   3  18      389.30       93.83    241.37 o 
 -23   1  19      103.16     -213.73    213.73 o 
 -21   1  19     4375.78     4846.25    330.74 o 
 -19   1  19     1120.59      842.99    266.80 o 
 -17   1  19     2489.10     2907.78    402.57 o 
 -15   1  19     4234.12     3920.91    453.65 o 
 -13   1  19      499.00      672.26    245.15 o 
 -11   1  19     1579.00     1528.07    274.59 o 
  -9   1  19     1094.11      556.77    352.87 o 
  -7   1  19    12806.30    12998.38    252.03 o 
  -5   1  19     4990.67     5563.43    224.96 o 
  -3   1  19      451.48      945.02    241.16 o 
  -1   1  19       19.07      -23.53    211.28 o 
   1   1  19     3555.33     3220.89    198.66 o 
   3   1  19    10078.11     8492.88    277.61 o 
   5   1  19     1243.07     1184.40    394.20 o 
 -20   2  19      190.45       92.34    251.28 o 
 -18   2  19     4347.07     5159.26    610.01 o 
 -16   2  19     4276.66     3549.28    328.35 o 
 -14   2  19     5160.11     5074.59    400.26 o 
 -12   2  19     1753.22     1539.37    306.25 o 
 -10   2  19       71.54       48.13    240.84 o 
  -8   2  19    16732.78    17130.93    298.88 o 
  -6   2  19    17719.23    17535.31    571.12 o 
  -4   2  19     1926.96     2004.05    267.05 o 
  -2   2  19     4366.88     4091.07    302.50 o 
   0   2  19     7780.79     5707.77    277.84 o 
   2   2  19     7869.41     7952.27    314.32 o 
 -15   3  19     2525.65     2502.56    307.89 o 
 -13   3  19      143.60        2.86    307.08 o 
 -11   3  19       18.72      -17.27    307.72 o 
  -9   3  19      567.78      389.75    276.75 o 
  -7   3  19      262.29      425.38    271.01 o 
  -5   3  19      958.72      849.11    271.75 o 
  -3   3  19       67.21     -108.47    271.17 o 
 -22   0  20     1852.71     2666.63    509.65 o 
 -20   0  20     6765.02     5845.26   1290.16 o 
 -18   0  20     1430.26     1773.51    598.45 o 
 -16   0  20     4811.90     3978.01    397.94 o 
 -14   0  20     3056.19     3006.16    279.05 o 
 -12   0  20     3465.50     3612.25    430.16 o 
 -10   0  20     5238.44     5065.86    359.20 o 
  -8   0  20       12.43     -227.71    376.28 o 
  -6   0  20     4413.41     4230.21    313.07 o 
  -4   0  20     3250.52     4155.20    537.22 o 
  -2   0  20     9251.22     8001.47    390.97 o 
   0   0  20     1782.68     1722.87    670.91 o 
   2   0  20     2185.84     1518.36    344.59 o 
   4   0  20      199.04       44.13    328.61 o 
 -21   1  20    10263.74     8687.53    639.07 o 
 -19   1  20     7361.01     7130.95    307.49 o 
 -17   1  20     3327.21     3430.63    270.82 o 
 -15   1  20    10024.52     9137.97    320.11 o 
 -13   1  20     8426.24     8919.16    529.44 o 
 -11   1  20    10796.63    10806.50    522.64 o 
  -9   1  20    12183.73    12795.62    483.14 o 
  -7   1  20     3701.43     3650.24    244.20 o 
  -5   1  20     6496.07     6270.03    401.49 o 
  -3   1  20    15982.49    15511.81    601.42 o 
  -1   1  20     6156.51     6210.47    483.11 o 
   1   1  20     3830.87     3911.52    374.45 o 
   3   1  20     4198.87     3864.26    419.14 o 
 -18   2  20     2811.08     2866.56    258.45 o 
 -16   2  20      131.02     -239.85    256.57 o 
 -14   2  20     1300.69     1051.66    307.54 o 
 -12   2  20    12006.55    10800.53    858.12 o 
 -10   2  20     7680.36     6607.57    453.23 o 
  -8   2  20      221.93      530.81    256.17 o 
  -6   2  20     2006.60     1788.14    259.07 o 
  -4   2  20     3730.30     3482.60    277.19 o 
  -2   2  20     6619.96     5766.88    463.87 o 
   0   2  20     3234.60     2943.66    246.61 o 
 -19   1  21      372.23      180.08    275.52 o 
 -17   1  21     7752.79     6843.04    338.63 o 
 -15   1  21     2541.91     1812.13    310.46 o 
 -13   1  21      624.18      683.88    261.99 o 
 -11   1  21       53.30     -308.26    308.26 o 
  -9   1  21     1853.22     2012.81    266.41 o 
  -7   1  21     4343.84     3794.12    264.81 o 
  -5   1  21      766.84      540.50    209.13 o 
  -3   1  21     3354.71     2897.87    246.60 o 
  -1   1  21      619.42      914.29    222.76 o 
 -16   2  21    17124.48    14287.97   1303.24 o 
 -14   2  21     2233.09     2493.15    423.58 o 
 -12   2  21      484.67      529.73    273.73 o 
 -10   2  21     4304.87     3710.98    286.73 o 
  -8   2  21     5025.92     4400.32    402.06 o 
  -6   2  21     3576.78     3361.91    282.64 o 
  -4   2  21      905.65      506.59    268.94 o 
 -18   0  22      789.03     1337.30    355.68 o 
 -16   0  22     8100.23     5772.86    789.26 o 
 -14   0  22     1168.61      514.45    426.32 o 
 -12   0  22      356.95      522.57    293.31 o 
 -10   0  22     3517.10     2292.14    380.29 o 
  -8   0  22    16098.72    15634.93    405.62 o 
  -6   0  22     4144.37     3358.79    429.03 o 
  -4   0  22     1827.18     1569.95    726.16 o 
  -2   0  22      848.59      822.23    330.84 o 
 -17   1  22     1388.04      855.11    308.11 o 
 -15   1  22      526.22      552.13    277.51 o 
 -13   1  22     8792.75     8826.79    676.39 o 
 -11   1  22     2919.89     3617.27    259.24 o 
  -9   1  22        5.50      -35.57    304.70 o 
  -7   1  22     1728.73     1849.11    231.52 o 
  -5   1  22      825.32     1310.15    355.44 o 
  -3   1  22      719.43      724.25    220.75 o 
                                                 
